# Supplementary material for: The Role of the Gut Microbiome in the Complex Network of Frailty Syndrome and Associated Comorbidities in Aging
Source: Aging Cell. 2026 Jan 10;25(2):e70365. doi: 10.1111/acel.70365 (PMC12790095; doi:10.1111/acel.70365)
Supplement: Supplementary file 8 — Table S1: Linear mixed effect model from the 16S taxonomy alpha diversity using the model matrix FS + variable. [file ACEL-25-e70365-s012.xlsx]

## Sheet: AlphaDiv covariates 16S
Table S1A. Linear mixed effect model from the 16S taxonomy alpha diversity using the model matrix FS + variable.
Variable	feature	coef_(Intercept)	coef_Frailty	coef_variable	coef_Frailty:variable	p.val_(Intercept)	p.val_Frailty	p.val_variable	p.val_Frailty:variable	adj.p.val_FrailtyNFS
Age	Shannon	1.5779	1.2632	0.0187	-0.0157	0.0072	0.0951	0.0114	0.1087	0.2854
	Chao1	42.8839	-7.7038	1.0319	-0.0112	0.3951	0.9061	0.1061	0.9894	0.9069
	N	42.8839	-7.6452	1.0319	-0.0120	0.3951	0.9069	0.1061	0.9886	0.9069
Sex	Chao1	121.5417	-6.8750	11.5208	-16.0757	0.0000	0.1342	0.0849	0.0398	0.2014
	N	121.5417	-6.8750	11.5208	-16.0816	0.0000	0.1342	0.0849	0.0397	0.2014
	Shannon	3.0481	0.0308	0.0432	-0.0536	0.0000	0.5650	0.5789	0.5553	0.5650
Alcohol	Chao1	133.7662	-18.3630	-1.3741	0.6672	0.0000	0.0159	0.1677	0.5706	0.0238
	N	133.7662	-18.3606	-1.3741	0.6657	0.0000	0.0159	0.1677	0.5715	0.0238
	Shannon	3.1444	-0.0507	-0.0119	0.0076	0.0000	0.5676	0.3091	0.5807	0.5676
BMI (kg/m2)	Shannon	2.6065	0.5254	0.0157	-0.0179	0.0000	0.0615	0.0232	0.0752	0.1845
	N	111.3636	-8.9387	0.4540	-0.0846	0.0000	0.7121	0.4465	0.9225	0.7132
	Chao1	111.3636	-8.9010	0.4540	-0.0859	0.0000	0.7132	0.4464	0.9213	0.7132
Energy (kcal/day)	Shannon	3.8370	-0.8142	-0.0004	0.0005	0.0000	0.0094	0.0025	0.0077	0.0283
	N	148.9111	-31.6873	-0.0131	0.0105	0.0000	0.2443	0.2819	0.4757	0.2445
	Chao1	148.9111	-31.6729	-0.0131	0.0105	0.0000	0.2445	0.2819	0.4760	0.2445
MEDAS	N	124.2803	-23.0939	0.1532	1.1975	0.0000	0.2375	0.9459	0.6402	0.3567
	Chao1	124.2803	-23.0788	0.1532	1.1961	0.0000	0.2378	0.9459	0.6406	0.3567
	Shannon	2.9793	-0.1404	0.0127	0.0159	0.0000	0.5350	0.6276	0.5925	0.5350
Diabetes	N	126.2222	-13.3271	-6.0643	-1.3693	0.0000	0.0011	0.3371	0.8819	0.0016
	Chao1	126.2222	-13.3230	-6.0643	-1.3733	0.0000	0.0011	0.3370	0.8816	0.0016
	Shannon	3.0608	0.0190	-0.0061	-0.0630	0.0000	0.6858	0.9340	0.5600	0.6858
Cardiac disease	N	122.9375	-10.0089	5.9375	-15.1388	0.0000	0.0111	0.3726	0.1249	0.0167
	Chao1	122.9375	-10.0050	5.9375	-15.1428	0.0000	0.0111	0.3726	0.1248	0.0167
	Shannon	3.0170	0.0604	0.1678	-0.2196	0.0000	0.1838	0.0306	0.0554	0.1838
Depression	N	126.4038	-14.1993	-10.5705	10.1660	0.0000	0.0002	0.1535	0.4291	0.0003
	Chao1	126.4038	-14.1955	-10.5705	10.1622	0.0000	0.0002	0.1535	0.4293	0.0003
	Shannon	3.0473	0.0269	0.0618	-0.0897	0.0000	0.5436	0.4755	0.5517	0.5436
Osteoarthritis	N	122.8947	-11.7825	4.1053	0.2960	0.0000	0.0352	0.5038	0.9684	0.0530
	Chao1	122.8947	-11.7774	4.1053	0.2909	0.0000	0.0353	0.5037	0.9690	0.0530
	Shannon	3.0843	-0.0155	0.0026	0.0074	0.0000	0.8014	0.9691	0.9283	0.8014
Sarcopenia	N	123.6818	-11.0728	0.9610	7.4299	0.0000	0.0060	0.8914	0.7577	0.0090
	Chao1	123.6818	-11.0690	0.9610	7.4262	0.0000	0.0060	0.8914	0.7578	0.0090
	Shannon	3.0797	-0.0027	-0.1006	0.4332	0.0000	0.9525	0.2015	0.1083	0.9525
ILEF (sppb score)	Shannon	2.9293	0.3677	0.0172	-0.0367	0.0000	0.2579	0.1604	0.2148	0.6244
	Chao1	124.5517	13.7463	-0.0172	-2.2592	0.0000	0.6222	0.9869	0.3742	0.6244
	N	124.5517	13.6586	-0.0172	-2.2519	0.0000	0.6244	0.9869	0.3757	0.6244

## Sheet: PERMANOVA covariates 16S
Table S1B. PERMANOVA results using Bray-Curtis dissimilarities from the 16S taxonomy data. Model 1 reports the effect of frailty status (FS) alone on microbial composition. Model 2 reports the effect of FS adjusted for listed covariates and its interaction using the model matrix FS + variable + FS*variable.
Model 1
Variable	Df	SumsOfSqs	MeanSqs	F statistic	R²	p-value
Frailty Syndrome (FS)	1	0.1108	0.1108	4898-03-01	0.01699	0.00111 **
Model 2
Variable	PERMANOVA FS+var						PERMANOVA FS*var
	Df	SumsOfSqs	MeanSqs	F statistic	R²	p-value	Df	SumsOfSqs	MeanSqs	F statistic	R²	p-value
Age	1	0.0626	0.0626	1.9709	0.00960	0.01332 *	1	0.0299	0.0299	0.9409	0.00458	0.50277
Sex	1	0.0389	0.0389	1.2213	0.00596	0.18424	1	0.0405	0.0405	1.2737	0.00621	0.14539
Alcohol	1	0.0529	0.0529	1.6615	0.00845	0.04107 *	1	0.0214	0.0214	0.6715	0.00342	0.90899
BMI (kg/m2)	1	0.0338	0.0338	1.0608	0.00523	0.34628	1	0.0394	0.0394	1.2371	0.0061	0.18202
Energy (kcal/day)	1	0.0191	0.0191	0.59472	0.00314	0.97780	1	0.0229	0.0229	0.71431	0.00377	0.87236
MEDAS	1	0.0400	0.0400	1.2522	0.00658	0.14761	1	0.0341	0.0341	1.0692	0.00561	0.31632
Diabetes	1	0.0585	0.0585	1.8402	0.00905	0.01332 *	1	0.0298	0.0298	0.9376	0.00461	0.51942
Cardiac disease	1	0.0278	0.0278	0.8723	0.00429	0.61709	1	0.0579	0.0579	1.8192	0.00895	0.02664 *
Depression	1	0.0301	0.0301	0.9401	0.00465	0.50166	1	0.0229	0.0229	0.7164	0.00354	0.84462
Osteoarthritis	1	0.0320	0.0320	1.0076	0.0051	0.41398	1	0.0351	0.0351	1.1047	0.0056	0.28857
Sarcopenia	1	0.0262	0.0262	0.8233	0.00426	0.71587	1	0.0356	0.0356	1.12	0.00579	0.26859
ILEF (sppb score)	1	0.0339	0.0339	1.0604	0.00524	0.36626	1	0.0318	0.0318	0.996	0.00492	0.40289
The table reports sum of squares (SumsOfSqs), mean squares (MeanOfSqs), F statistics, proportion of explained variance (R²) and permutation-based p-values. The number of permutations were 900. Significant associations (p < 0.05) are marked with an asterisk (*).

## Sheet: PERMANOVA FS criteria 16S
Table S1C. Multivariate PERMANOVA including all frailty criteria (exhaustion, weight loss, low physical activity, reduced gait speed, grip strength) to assess their independent associations with microbiota composition, using Bray-Curtis dissimilarities of the 16rRNA gene data.
FS criteria	Df	SumsOfSqs	MeanSqs	F statistic	R²	p-value
Exhaustion_fried	1	0.0544	0.054424	1.7217	0.00861	0.03330 *
Grip_strength_fried	1	0.0324	0.032384	1.0192	0.00512	0.38624
Gait_speed_fried	1	0.0311	0.031071	0.9770	0.00491	0.47392
Low_activity_fried	1	0.0473	0.047341	1.4959	0.00749	0.06437
Weight_loss_fried	1	0.0513	0.051292	1.6218	0.00811	0.04107 *
The table reports sum of squares (SumsOfSqs), F statistics, proportion of explained variance (R²) and permutation-based p-values. The number of permutations were 900. Significant associations (p < 0.05) are marked with an asterisk (*).

## Sheet: PERMANOVA covariates shotgun
Table S1D. PERMANOVA results using Bray-Curtis dissimilarities from the shotgun metagenomes functional data. Model 1 reports the effect of frailty status (FS) alone on microbiota functional information. Model 2 reports the effect of FS adjusted for listed covariates and its interaction using the model matrix FS + variable + FS*variable.
Model 1
Variable	Df	SumsOfSqs	MeanSqs	F statistic	R²	p-value
Frailty Syndrome (FS)	1	0.0816	0.0816	4.1097	0.02003	0.00111 **
Model 2
Variable	PERMANOVA FS+var						PERMANOVA FS*var
	Df	SumsOfSqs	MeanSqs	F statistic	R²	p-value	Df	SumsOfSqs	MeanSqs	F statistic	R²	p-value
Age	1	0.0200	0.0200	1.0065	0.00490	0.38957	1	0.0219	0.0219	1.1057	0.00539	0.31853
Sex	1	0.0465	0.0465	2.3559	0.01141	0.01887 *	1	0.0195	0.0195	0.9896	0.00479	0.37625
Alcohol	1	0.0316	0.0316	1.6374	0.00825	0.10433	1	0.0322	0.0322	1.6679	0.00841	0.10544
BMI (kg/m2)	1	0.0177	0.0177	0.8920	0.00437	0.47947	1	0.0395	0.0395	1.9891	0.00975	0.04772 *
Energy (kcal/day)	1	0.0131	0.0131	0.6517	0.00343	0.74917	1	0.0141	0.0141	0.7023	0.00369	0.67814
MEDAS	1	0.0488	0.0488	2.4539	0.01280	0.02331 *	1	0.0081	0.0081	0.4058	0.00212	0.97669
Diabetes	1	0.0741	0.0741	3.7824	0.01827	0.00444 **	1	0.0381	0.0381	1.9454	0.0094	0.04883 *
Cardiac disease	1	0.0174	0.0174	0.8679	0.00428	0.47836	1	0.0156	0.0156	0.7814	0.00385	0.59267
Depression	1	0.0135	0.0135	0.6773	0.00333	0.70810	1	0.0324	0.0324	1.6235	0.00798	0.09989
Osteoarthritis	1	0.0147	0.0147	0.7391	0.00375	0.62264	1	0.0148	0.0148	0.7451	0.00378	0.64373
Sarcopenia	1	0.0129	0.0129	0.6636	0.00342	0.71476	1	0.0251	0.0251	1.2899	0.00665	0.17203
ILEF (sppb score)	1	0.0127	0.0127	0.6336	0.00313	0.77137	1	0.0095	0.0095	0.4725	0.00234	0.93341
The table reports sum of squares (SumsOfSqs), mean squares (MeanOfSqs), F statistics, proportion of explained variance (R²) and permutation-based p-values. The number of permutations were 900. Significant associations (p < 0.05) are marked with an asterisk (*).

## Sheet: PERMANOVA FS criteria shotgun
Table S1E. Multivariate PERMANOVA including all frailty criteria (exhaustion, weight loss, low physical activity, reduced gait speed, grip strength) to assess their independent associations with the microbiota functional information, using Bray-Curtis dissimilarities from the shotgun metagenomes data.
FS criteria	Df	SumsOfSqs	MeanSqs	F statistic	R²	p-value
Exhaustion_fried	1	0.0257	0.025690	1.2820	0.00639	0.21643
Grip_strength_fried	1	0.0203	0.020332	1.0112	0.00506	0.37070
Gait_speed_fried	1	0.0122	0.012248	0.6084	0.00305	0.65816
Low_activity_fried	1	0.0172	0.017200	0.8565	0.00428	0.50943
Weight_loss_fried	1	0.0176	0.017633	0.8781	0.00439	0.47170
The table reports sum of squares (SumsOfSqs), F statistics, proportion of explained variance (R²) and permutation-based p-values. The number of permutations were 900. Significant associations (p < 0.05) are marked with an asterisk (*).
