# Supplementary material for: The Role of the Gut Microbiome in the Complex Network of Frailty Syndrome and Associated Comorbidities in Aging
Source: Aging Cell. 2026 Jan 10;25(2):e70365. doi: 10.1111/acel.70365 (PMC12790095; doi:10.1111/acel.70365)
Supplement: Supplementary file 9 — Table S2: 16S taxonomic analysis between groups at the phylum level. [file ACEL-25-e70365-s006.xlsx]

## Sheet: phyla
Table S2A. 16S taxonomic analysis between groups at the phylum level.
Phylum	p-value	adj. p-value	mean FS	mean NFS	log2FC (FS.vs.NFS)
p__Firmicutes	0.002	0.018	48.236	52.595	-0.125
p__Bacteroidota	0.025	0.083	37.819	35.249	0.102
p__Proteobacteria	0.471	0.788	6.874	6.509	0.079
p__Actinobacteriota	0.053	0.151	3.318	2.259	0.554
p__Verrucomicrobiota	0.964	0.964	1.957	1.930	0.020
p__Desulfobacterota	0.123	0.298	1.330	0.933	0.511
p__Fusobacteriota	0.001	0.014	0.196	0.003	5.571
p__Synergistota	0.017	0.083	0.119	0.107	0.148
p__Cyanobacteria	0.435	0.788	0.098	0.140	-0.513
p__Euryarchaeota	0.510	0.788	0.025	0.051	-0.983
p__NA	0.567	0.803	0.008	0.011	-0.457
p__Elusimicrobiota	0.916	0.964	0.002	0.036	-3.612
p__Others	0.834	0.946	0.018	0.017	0.078
P-value / adjusted p-value resulted from the Wilcoxon test.

## Sheet: genera
Table S2B. Differentially abundant genera between FS and NFS groups performed by ANCOM-BC test and confirmed by Boruta algorithm.
feature	meanImp	medianImp	minImp	maxImp	normHits	decision	ANCOMBC.pval	ANCOMBC.adjpval.fdr	mean.FS	mean.NFS	log2FC
k__Bacteria;p__Firmicutes;c__Clostridia;o__Lachnospirales;f__Lachnospiraceae;g__Hungatella	10.489203901605	10.4998461038233	7.36817747362337	13.1902481979645	0.997995991983968	Confirmed	2.63171537949562E-06	0.000342122999334431	0.0303735326613985	0.0387417171035083	-0.308088181744176
k__Bacteria;p__Firmicutes;c__Bacilli;o__Erysipelotrichales;f__Erysipelatoclostridiaceae;g__Erysipelotrichaceae UCG.003	7.22581557677073	7.25903422962879	4.33710623710021	10.0610425641575	0.973947895791583	Confirmed	0.000199781352102708	0.00432859596222534	0.317780560422436	0.602377237316826	-0.912506079050086
k__Bacteria;p__Firmicutes;c__Clostridia;o__Christensenellales;f__Christensenellaceae;g__Christensenella	7.03161869276581	7.10351415875155	3.74072622727707	10.2016098719262	0.969939879759519	Confirmed	0.000497298845709562	0.00718320554913811	0.00919616601182243	0.00262052610537365	0.917529101768632
k__Bacteria;p__Bacteroidota;c__Bacteroidia;o__Bacteroidales;f__Bacteroidaceae;g__Bacteroides	6.97506579095942	6.96658995306254	3.96185689869533	10.0649708813861	0.965931863727455	Confirmed	0.00678457092992875	0.0460319146899319	21.2100688947895	18.1609691243265	0.223853574026089
k__Bacteria;p__Firmicutes;c__Clostridia;o__Christensenellales;f__Christensenellaceae;g__Christensenellaceae R.7 group	6.88872943360195	6.95360146227319	3.74661092416976	9.93851707111319	0.955911823647295	Confirmed	0.00115714054981575	0.0117492631475765	1.86519262777055	3.0900854288031	-0.726860392956546
k__Bacteria;p__Firmicutes;c__Bacilli;o__Lactobacillales;f__Streptococcaceae;g__Streptococcus	6.65837420911144	6.65648425703759	3.70780245374575	9.44330710308292	0.957915831663327	Confirmed	0.00157234443250959	0.0146003411590176	0.89351985661529	0.704130646681965	0.341594523279431
k__Bacteria;p__Firmicutes;c__Clostridia;o__Oscillospirales;f__Ruminococcaceae;g__Anaerotruncus	6.27039083363853	6.29760108634086	2.85346088094313	8.91586188212171	0.927855711422846	Confirmed	0.000382104000937802	0.00620919001523929	0.0260869316745766	0.0172408259002325	0.487246754428773
k__Bacteria;p__Firmicutes;c__Bacilli;o__Erysipelotrichales;f__Erysipelatoclostridiaceae;g__Erysipelatoclostridium	6.00516809770546	6.04913410766767	3.07035696203327	9.95710189787628	0.92184368737475	Confirmed	4.71763032877709E-05	0.00122658388548204	0.144378844302684	0.110550463067618	0.371083937310468
k__Bacteria;p__Firmicutes;c__Bacilli;o__Erysipelotrichales;f__Erysipelotrichaceae;g__[Clostridium] innocuum group	5.73341179516645	5.74320235051075	2.38690260795734	8.65917518569339	0.901803607214429	Confirmed	2.60494193187473E-05	0.000846606127859287	0.0333055380643235	0.0131541046161378	1.08665828428533
k__Bacteria;p__Proteobacteria;c__Gammaproteobacteria;o__Enterobacterales;f__Enterobacteriaceae;g__NA	5.62598107915656	5.65898385573579	2.89248800198827	8.18454020287133	0.869739478957916	Confirmed	0.000678011052950397	0.00805320128799616	0.106894463673517	0.102330763277879	0.0601974270664118
k__Bacteria;p__Bacteroidota;c__Bacteroidia;o__Bacteroidales;f__Tannerellaceae;g__NA	5.38729213725228	5.38868917919476	2.03284746313268	8.88403916652384	0.847695390781563	Confirmed	0.000302950837220236	0.00562622983409009	0.172931550013685	0.0647298782084587	1.35428336704478
k__Bacteria;p__Bacteroidota;c__Bacteroidia;o__Bacteroidales;f__Tannerellaceae;g__Parabacteroides	5.12647311954575	5.1155207480117	2.43363662583299	8.32601739575703	0.819639278557114	Confirmed	2.05296304713181E-05	0.000846606127859287	3.6015409733854	2.49583694039242	0.528244234626528
k__Bacteria;p__Proteobacteria;c__Gammaproteobacteria;o__Burkholderiales;f__Sutterellaceae;g__Sutterella	4.84867158950937	4.87523971072198	1.46323893457428	8.18441115830692	0.773547094188377	Confirmed	0.0169321127727645	0.0737515492803737	1.38623168159015	1.05195010191909	0.396528519138951
k__Bacteria;p__Firmicutes;c__Clostridia;o__Oscillospirales;f__Ruminococcaceae;g__Anaerofilum	4.69071931412297	4.70961152269329	1.63622358411568	6.97847839645768	0.761523046092184	Confirmed	0.016827831319579	0.0737515492803737	0.0125426431317571	0.00816692764935002	0.420129136906014
k__Bacteria;p__Actinobacteriota;c__Coriobacteriia;o__Coriobacteriales;f__Eggerthellaceae;g__Eggerthella	4.50894088786798	4.49957038942856	1.65275282641364	7.09690239978994	0.745490981963928	Confirmed	0.000681424724368906	0.00805320128799616	0.0984304560923932	0.0179658246440001	2.18205573702518
k__Bacteria;p__Bacteroidota;c__Bacteroidia;o__Bacteroidales;f__Prevotellaceae;g__Prevotellaceae NK3B31 group	4.30335458998883	4.32805855531624	0.619367939711177	7.25323372770301	0.709418837675351	Confirmed	0.0070818330292203	0.0460319146899319	1.59170180846171	1.2591407057082	0.336990831812973
k__Bacteria;p__Bacteroidota;c__Bacteroidia;o__Bacteroidales;f__Muribaculaceae;g__NA	4.29949132871419	4.2781196252965	1.1041553125333	7.38937608631609	0.707414829659319	Confirmed	0.0047164602184922	0.0360670487296463	0.265823740743389	0.774083628108495	-1.52519883162734
k__Bacteria;p__Firmicutes;c__Clostridia;o__Oscillospirales;f__Oscillospiraceae;g__Oscillibacter	3.92834474339601	3.9617728148202	1.11592707582534	7.02801273821254	0.62124248496994	Confirmed	0.00117492631475765	0.0117492631475765	0.392307598636165	0.215468455742746	0.850333674241856
k__Bacteria;p__Proteobacteria;c__Gammaproteobacteria;o__Burkholderiales;f__Sutterellaceae;g__Parasutterella	3.51936693859296	3.54011560407354	0.930053010244728	6.40796767459216	0.547094188376753	Confirmed	0.0215779528426194	0.0843653596802208	0.506585200062539	0.78604395277726	-0.629005411848603
k__Bacteria;p__Firmicutes;c__Clostridia;o__Lachnospirales;f__Lachnospiraceae;g__Coprococcus	3.26654744889494	3.22803460026995	0.153211372662763	5.67093111144892	0.498997995991984	Confirmed	0.0220647863779039	0.0843653596802208	0.599882923958386	0.861550209647405	-0.518787949763372
k__Bacteria;p__Firmicutes;c__Clostridia;o__Oscillospirales;f__NA;g__NA	3.42676158971768	3.45616991525171	0.394940987605565	6.5324737686705	0.509018036072144	Rejected	0.010128417967399	0.0592539822061818	0.0176147259581819	0.0169146308357925	0.0458268718069222
k__Bacteria;p__Firmicutes;c__Clostridia;o__Oscillospirales;f__Oscillospiraceae;g__Flavonifractor	3.20730308380913	3.21508504839332	-0.924147478577596	6.5094057713258	0.464929859719439	Rejected	7.50671300287449E-06	0.000487936345186842	0.156712658066063	0.133722724808238	0.221558423551156
k__Bacteria;p__Firmicutes;c__Clostridia;o__Lachnospirales;f__Lachnospiraceae;g__Dorea	2.57617534745677	2.76012001097822	1.06995135698048	3.89906648743191	0.0120240480961924	Rejected	0.0197759178210145	0.0829312682816737	0.806099201127923	0.725461314117164	0.151114272477874
k__Bacteria;p__Firmicutes;c__Clostridia;o__Lachnospirales;f__Lachnospiraceae;g__Eisenbergiella	2.39346061746918	2.39438279774027	1.25850030271135	3.6226099957072	0	Rejected	0.00630639453608264	0.0455461827605968	0.0876244049415212	0.176144046164751	-0.969372297806734
k__Bacteria;p__Firmicutes;c__Clostridia;o__Lachnospirales;f__Lachnospiraceae;g__Lachnospiraceae UCG.009	2.35618390697155	2.2537798975506	0.422162870177975	4.37751547395888	0.0120240480961924	Rejected	0.0124686248709827	0.0650392994573379	0.00817214233839666	0.00688291299059863	0.151297503859326
k__Bacteria;p__Desulfobacterota;c__Desulfovibrionia;o__Desulfovibrionales;f__Desulfovibrionaceae;g__Bilophila	2.32747848573303	2.22168223768379	0.823145375680643	3.35043534773408	0.00601202404809619	Rejected	0.0290352535382215	0.0993311305254945	0.626824925470017	0.456113936500922	0.454590033470817
k__Bacteria;p__Firmicutes;c__Clostridia;o__Lachnospirales;f__Lachnospiraceae;g__Blautia	2.15807035903107	2.18296141013091	0.0829863169310427	4.27914880891647	0.0100200400801603	Rejected	0.0230505094551297	0.0856161779761959	1.81253561324351	1.42984929672207	0.341131597150783
k__Bacteria;p__Firmicutes;c__Bacilli;o__Lactobacillales;f__Lactobacillaceae;g__Lactobacillus	1.73040879508241	1.84238663988518	-0.380992157940992	3.41737167015369	0	Rejected	0.0125075575879496	0.0650392994573379	0.203592082671629	0.075897964842034	1.3689464832982
k__Bacteria;p__Firmicutes;c__Clostridia;o__Oscillospirales;f__Ruminococcaceae;g__UBA1819	1.43358547275556	1.72465942412905	-1.77235139724222	3.45048343637481	0.00200400801603206	Rejected	0.00212338334403845	0.0184026556483332	0.0968944349899162	0.0724696048513087	0.396370239080519
k__Bacteria;p__Firmicutes;c__Clostridia;o__Lachnospirales;f__Lachnospiraceae;g__Lachnoclostridium	1.87046932765345	1.6579413584595	-0.0615236401677116	3.78347952632193	0	Rejected	0.0167637144558045	0.0737515492803737	0.980129451578059	0.767061592195449	0.351687453713492
k__Bacteria;p__Firmicutes;c__Clostridia;o__Oscillospirales;f__Oscillospiraceae;g__UCG.003	1.59225382683085	1.56668054702603	-0.502830659092268	3.90379980613982	0	Rejected	0.013921177800263	0.0696058890013149	0.268942811857908	0.336920935558777	-0.320021498632678
k__Bacteria;p__Firmicutes;c__Clostridia;o__Peptostreptococcales.Tissierellales;f__Anaerovoracaceae;g__[Eubacterium] nodatum group	1.00143977144313	1.35599975483632	-1.25511734301012	2.23923078049116	0	Rejected	0.0104833968518629	0.0592539822061818	0.0503528077832879	0.021883398318066	1.04812965325967
k__Bacteria;p__Firmicutes;c__Clostridia;o__Lachnospirales;f__Lachnospiraceae;g__Anaerostipes	0.986188496703677	1.34674034825952	-1.16633376251741	2.21323721657261	0	Rejected	0.0239888606277	0.0866264411555834	0.291568818598234	0.185719260607263	0.637518579507268
k__Bacteria;p__Firmicutes;c__Clostridia;o__Oscillospirales;f__UCG.010;g__NA	1.19050737346569	1.14649736514046	-0.768029885767314	2.92980837989955	0	Rejected	0.00779665148807034	0.0482649854023402	0.229095557768486	0.401525184496917	-0.796830103847086
k__Bacteria;p__Firmicutes;c__Clostridia;o__Oscillospirales;f__Ruminococcaceae;g__Candidatus Soleaferrea	0.854607181282094	1.05247519646709	-1.19553588109127	1.77647375229117	0	Rejected	0.0033500939037299	0.0272195129678054	0.0120799987171985	0.0098947679245577	0.200302881904691
k__Bacteria;p__Bacteroidota;c__Bacteroidia;o__Bacteroidales;f__Rikenellaceae;g__Alistipes	0.429837030615205	0.789886854384824	-1.7700419359683	1.44071426692224	0	Rejected	0.0170195882954709	0.0737515492803737	3.48474469558077	3.45818274224727	0.0110236850923522
k__Bacteria;p__Actinobacteriota;c__Actinobacteria;o__Bifidobacteriales;f__Bifidobacteriaceae;g__Bifidobacterium	0.467271545243674	0.65009668639308	-0.993465767210541	1.80246322763984	0	Rejected	0.0409520858754812	0.133560899160952	1.68612603829381	0.994448939767356	0.758911001873482
k__Bacteria;p__Firmicutes;c__Clostridia;o__Lachnospirales;f__Lachnospiraceae;g__Lachnospiraceae ND3007 group	0.682512725815702	0.474349819373354	-1.5636462628697	2.54244186608743	0	Rejected	0.0410956612802929	0.133560899160952	0.260544894206569	0.455859696259218	-0.795885237930228
k__Bacteria;p__Firmicutes;c__Clostridia;o__Lachnospirales;f__Lachnospiraceae;g__NA	0.120533627714803	0.0037196719455896	-1.57420109773486	1.55643302840859	0	Rejected	0.0210353770324456	0.0843653596802208	0.516646479873628	0.765846700184663	-0.563570860002885
k__Bacteria;p__Firmicutes;c__Bacilli;o__Erysipelotrichales;f__Erysipelotrichaceae;g__Holdemania	-0.297463537151504	-0.312244940244976	-1.75363956789396	0.75873251125853	0	Rejected	0.0260254757383538	0.0914408607023242	0.0370030900886736	0.0251953726551611	0.479180078108397
EE215
