# Supplementary material for: The Role of the Gut Microbiome in the Complex Network of Frailty Syndrome and Associated Comorbidities in Aging
Source: Aging Cell. 2026 Jan 10;25(2):e70365. doi: 10.1111/acel.70365 (PMC12790095; doi:10.1111/acel.70365)
Supplement: Supplementary file 10 — Table S3: Sporulation‐related KEGG functions underrepresented in FS. [file ACEL-25-e70365-s011.xlsx]

## Sheet: Hoja1
Table S3. Sporulation-related KEGG functions underrepresented in FS.
KEGG ID	Protein	Function
K06306	sleL	cortical fragment-lytic enzyme
K06331	cotI	spore coat protein I; bacterial spore kinase (phosphotransferase enzyme)
K06333	cotJB	spore coat protein JB
K06334	cotJC	spore coat protein JC; protection against oxidative stress (manganase containing catalase)
K06298	gerM	germination protein M
K06378	spoIIAA	stage II sporulation protein AA (anti-sigma F factor antagonist)
K06381	spoIID	stage II sporulation protein D (peptidoglycan lytic transglycosylase)
K06385	spoIIP	stage II sporulation protein P
K06387	spoIIR	stage II sporulation protein R
K06390	spoIIIAA	stage III sporulation protein AA
K06392	spoIIIAC	stage III sporulation protein AC
K06393	spoIIIAD	stage III sporulation protein AD
K06394	spoIIIAE	stage III sporulation protein AE
K06396	spoIIIAG	stage III sporulation protein AG
K06397	spoIIIAH	stage III sporulation protein AH
K06398	spoIVA	stage IV sporulation protein A; necessary for initiating coat assembly.
K06400	spoIVCA	site-specific DNA recombinase
K06403	spoVAA	stage V sporulation protein AA
K06405	spoVAC	stage V sporulation protein AC
K06406	spoVAD	stage V sporulation protein AD
K06407	spoVAE	stage V sporulation protein AE
K06408	spoVAF	stage V sporulation protein AF
K06412	spoVG	stage V sporulation protein G
K06418	sspA	small acid-soluble spore protein A (major alpha-type SASP)
K06421	sspD	small acid-soluble spore protein D (minor alpha/beta-type SASP)
K06423	sspF	small acid-soluble spore protein F (minor alpha/beta-type )
K06438	yqfD	similar to stage IV sporulation protein
