# Supplementary material for: The Role of the Gut Microbiome in the Complex Network of Frailty Syndrome and Associated Comorbidities in Aging
Source: Aging Cell. 2026 Jan 10;25(2):e70365. doi: 10.1111/acel.70365 (PMC12790095; doi:10.1111/acel.70365)
Supplement: Supplementary file 11 — Table S4: Correlation analysis between 16S characterized genera and continuous clinical information performed by mixOmics sPLS‐canonical. [file ACEL-25-e70365-s009.xlsx]

## Sheet: taxa.vs.clinic
Table S4A. Correlation analysis between 16S characterized genera and continuous clinical information performed by mixOmics sPLS-canonical.
x	y	r	spearman.pvalue	lm.r.squared	lm.pvalue	lm.intercept	lm.estimate
p__Firmicutes;c__Clostridia;o__Oscillospirales;f__Oscillospiraceae;g__Flavonifractor	sppbscore	-0.601110993841392	0.000919186326838352	0.0382454604959518	0.00539869572475126	11.3186140452427	-0.226499174446839
p__Firmicutes;c__Bacilli;o__Erysipelotrichales;f__Erysipelotrichaceae;g__[Clostridium] innocuum group	sppbscore	-0.598056433739639	8.86417521764573E-05	0.0893323278053015	1.63305387064137E-05	10.9125281828807	-0.344689443240268
p__Firmicutes;c__Clostridia;o__Peptostreptococcales-Tissierellales;f__Anaerovoracaceae;g__[Eubacterium] brachy group	sppbscore	-0.589179756310362	0.138515661014009	0.085202087285304	2.61741420005031E-05	10.54894159211	-0.601706498951823
p__Firmicutes;c__Clostridia;o__Peptostreptococcales-Tissierellales;f__Peptostreptococcaceae;g__Intestinibacter	weight	-0.556788629962523	0.000352999738062229	0.04221484822272	0.00343296304081639	72.1123520495908	-0.95135109678805
p__Firmicutes;c__Clostridia;o__Oscillospirales;f__Oscillospiraceae;g__Flavonifractor	sppb_gaitspeed	-0.547769239183885	6.13867208634827E-05	0.063570207924111	0.000305259038459768	3.97134477482585	-0.117553888776377
p__Firmicutes;c__Bacilli;o__Erysipelotrichales;f__Erysipelotrichaceae;g__[Clostridium] innocuum group	sppb_gaitspeed	-0.546170603005887	2.01911394389327E-06	0.110052992871096	1.50278515956521E-06	3.71015564322537	-0.154013253104588
p__Firmicutes;c__Clostridia;o__Peptostreptococcales-Tissierellales;f__Anaerovoracaceae;g__[Eubacterium] brachy group	sppb_gaitspeed	-0.532862781183469	0.00179193736216403	0.0953482944937524	8.19756644354468E-06	3.5406771835314	-0.256241553169328
p__Firmicutes;c__Clostridia;o__Christensenellales;f__Christensenellaceae;g__Christensenellaceae R-7 group	sppbscore	0.521792335924232	0.0355954118825085	0.0325760905993337	0.0103473919161204	7.93277328542782	0.273641729912314
p__Firmicutes;c__Clostridia;o__Lachnospirales;f__Lachnospiraceae;g__Hungatella	sppbscore	-0.510563358306471	0.000219750096711362	0.0806610010588301	4.39135174188606E-05	10.832131008652	-0.314562195388161

## Sheet: taxa.vs.KO.FSgroup
Table S4B. Correlation analysis between 16S characterized genera and KEGG functions in the FS group performed by mixOmics sPLS-canonical.
x	y	r	spearman.pvalue	lm.r.squared	lm.pvalue	lm.intercept	lm.estimate
Erysipelatoclostridium	K19779	0.8882650675	0.3193727619	0.7462029768	0	-4.780845398	53.89176472
Erysipelatoclostridium	K07354	0.8860682071	0.6260425371	0.6833634651	0	-10.8770712	153.9269903
Erysipelatoclostridium	K18015	0.8835003438	0.6642974106	0.6949459472	0	-4.024179034	54.38153957
Erysipelatoclostridium	K05708	0.8834582227	0.7140406399	0.6813656918	0	-4.912792464	65.80266006
Erysipelatoclostridium	K07353	0.8826131479	0.68305073	0.6741905672	0	-2.310281152	43.78328805
Erysipelatoclostridium	K07356	0.8810090121	0.9001682626	0.6562475861	0	-2.015668685	31.65983357
Erysipelatoclostridium	K19780	0.879465408	0.6723372452	0.6683229643	0	-2.981512626	41.12941004
Erysipelatoclostridium	K12678	0.8794373605	0.2716281617	0.6900406571	0	-25.18711308	527.8189805
Erysipelatoclostridium	K03459	0.8776568255	0.0828876384	0.6735795617	0	-3.613822669	57.47702275
Erysipelatoclostridium	K13483	0.8774733709	0.6625446955	0.735253083	0	-5.497788874	76.5121193
Erysipelatoclostridium	K22487	0.8770519648	0.9967567412	0.727896124	0	-3.645652273	41.3906117
Erysipelatoclostridium	K18857	0.8764273149	0.08802849123	0.7605140568	0	-0.1113578888	1.047181928
Erysipelatoclostridium	K19781	0.8764273149	0.08802849123	0.7605140568	0	-0.02415700232	0.2271664499
Erysipelatoclostridium	K20787	0.8764273149	0.08802849123	0.7605140568	0	-0.04520468752	0.4250936538
Erysipelatoclostridium	K11264	0.8759677704	0.8724093841	0.6618683904	0	-4.164036715	67.55830685
Erysipelatoclostridium	K12146	0.8747639935	0.6083354957	0.6812867837	0	-4.716251187	100.7363667
Erysipelatoclostridium	K12142	0.8744524682	0.9056653874	0.6560306589	0	-5.060292739	98.56476105
Erysipelatoclostridium	K11920	0.8738174671	0.4958597829	0.643477383	0	-4.506011702	68.74881464
Erysipelatoclostridium	K05709	0.8727208749	0.8495215888	0.6356452109	0	-2.339597352	37.4226036
Erysipelatoclostridium	K16325	0.8719762966	0.519085923	0.6318282952	0	-2.909857481	62.80993672
Erysipelatoclostridium	K06146	0.8704128112	0.9121350492	0.7182534257	0	-7.153076003	81.36318082
Erysipelatoclostridium	K17468	0.8677360306	0.7919935922	0.6989359718	0	-3.721399025	44.0716669
Holdemania	K19779	0.8675583211	0.445312915	0.7609762004	0	-3.6032488	178.4508833
Holdemania	K07354	0.8668607415	0.2168036144	0.7011688011	0	-7.571366582	511.257203
Erysipelatoclostridium	K22488	0.8656672286	0.2017806759	0.7201598152	0	-2.910752843	33.71510278
Holdemania	K07353	0.8645886881	0.07000612319	0.7138888886	0	-1.455403611	147.7309861
Holdemania	K05708	0.8641349485	0.2870156428	0.7018979656	0	-3.515685588	218.9926602
Erysipelatoclostridium	K07352	0.8638634049	0.1486139715	0.6526285163	0	-3.010259834	45.46851477
Holdemania	K18015	0.8635159148	0.05021420468	0.7391241935	0	-2.977381461	183.8967028
Erysipelatoclostridium	K10939	0.863492107	0.07855392985	0.6506863573	0	-9.292732911	198.3389982
Erysipelatoclostridium	K22486	0.863225119	0.6284857441	0.6923174227	0	-2.635628499	33.88256891
Holdemania	K07356	0.862137949	0.7488617635	0.6782711429	0	-1.349952013	105.539659
Erysipelatoclostridium	K12291	0.8618209823	0.5866079008	0.6068321717	0	-2.563659335	67.31244717
Erysipelatoclostridium	K17473	0.8607013012	0.1162737326	0.6778363226	0	-5.256929848	69.57934858
Holdemania	K12678	0.8604030927	0.5842763215	0.7020803687	0	-13.57910674	1745.743069
Holdemania	K19780	0.8599637509	0.5254981715	0.6931674517	0	-2.125541089	137.3465064
Erysipelatoclostridium	K05876	0.8597989922	0.4544046341	0.6221191571	0	-2.553162496	97.97654024
Erysipelatoclostridium	K19517	0.8596486359	0.821748938	0.6088099345	0	-0.7096452309	15.98578628
Erysipelatoclostridium	K21637	0.8592624239	0.882949115	0.6097729958	0	-3.045341929	80.9977722
Holdemania	K13483	0.8586539001	0.05035942521	0.7473912826	0	-3.810781889	252.9443988
Holdemania	K12146	0.8584830715	0.05335115762	0.6836054867	0	-2.415430506	330.8745161
Holdemania	K22487	0.8583736344	0.6795548781	0.7383012847	0	-2.727518265	136.6857379
Holdemania	K03459	0.8576161381	0.2951268392	0.6652396443	0	-2.24588126	187.2958364
Erysipelatoclostridium	K11139	0.8573626807	0.7185220376	0.6287193673	0	-1.926648565	57.43068259
Holdemania	K11920	0.8572202505	0.2905609757	0.6649831469	0	-3.059849871	229.1622822
Erysipelatoclostridium	K01725	0.856581241	0.6603064613	0.6232911414	0	-2.232045759	58.85151522
Holdemania	K18857	0.8564025073	0.08762204458	0.7895125288	0	-0.08962389225	3.498543491
Holdemania	K19781	0.8564025073	0.08762204458	0.7895125288	0	-0.01944222001	0.758943297
Holdemania	K20787	0.8564025073	0.08762204458	0.7895125288	0	-0.03638197606	1.420200823
Holdemania	K12142	0.8557708468	0.9028390803	0.6713085491	0	-2.927190653	326.9338905
Holdemania	K11264	0.8551057229	0.2895834431	0.6676455603	0	-2.642762951	222.4872702
Erysipelatoclostridium	K07355	0.8546779484	0.8476250124	0.5805031105	0	-1.56069032	29.10496816
Holdemania	K05709	0.8537817075	0.3793780465	0.6548610192	0	-1.545264901	124.5490525
Holdemania	K17468	0.8528837006	0.03620412205	0.7431578958	0	-2.872278688	149.0117712
Holdemania	K16325	0.852683918	0.04632902653	0.65670429	0	-1.610894147	209.9679438
Erysipelatoclostridium	K05711	0.8524055695	0.2611757354	0.6182420304	0	-1.231907405	25.50649588
Erysipelatoclostridium	K12813	0.8502739327	0.8602482832	0.7126240376	0	-3.512990086	37.64057128
Holdemania	K06146	0.8499603742	0.0001967102396	0.8013385402	0	-5.833312896	281.7969765
Erysipelatoclostridium	K05710	0.8496054902	0.6458105098	0.5884193564	0	-1.529081529	39.56923211
Holdemania	K07352	0.8493090308	0.6068311929	0.6747531985	0	-2.055110973	151.5966029
Holdemania	K22486	0.8491140958	0.6419210055	0.7245649916	0	-1.949415178	113.6584218
Holdemania	K22488	0.8491063643	0.09294208475	0.7397786199	0	-2.189090016	112.0469869
Erysipelatoclostridium	K03229	0.8467876848	0.9569997674	0.7058278394	0	-1.939223645	58.42569576
Erysipelatoclostridium	K12985	0.8460623318	0.798058919	0.6166829991	0	-1.796646193	40.58093232
Erysipelatoclostridium	K07804	0.8458446526	0.814937176	0.6245827338	0	-8.63045055	175.9434795
Holdemania	K17473	0.8451671155	0.01330645455	0.7287378596	0	-3.964626003	236.5608404
Holdemania	K01725	0.843705842	0.6592219376	0.6479940206	0	-1.015861776	196.7600477
Erysipelatoclostridium	K14414	0.8415821231	0.8156903667	0.5775890343	0	0.5812119791	84.42900385
Erysipelatoclostridium	K00098	0.8406943452	0.4957204325	0.6453440055	0	-1.075672676	45.60685435
Holdemania	K10939	0.8402457677	0.01897178581	0.6925655787	0	-5.484104177	670.9527921
Holdemania	K12291	0.8380222219	0.1296805749	0.6592359237	0	-1.357697961	230.0492184
Holdemania	K12813	0.8376638809	0.6606236762	0.7484740379	0	-2.758980734	126.4892423
Holdemania	K21637	0.8371731536	0.001844061819	0.7037468443	0	-1.90880201	285.3227879
Erysipelatoclostridium	K06157	0.8365711241	0.3225578284	0.647181009	0	-2.094768324	29.80411889
Erysipelatoclostridium	K03225	0.8362560243	0.1195641697	0.6862628257	0	-1.295737591	45.32368428
Holdemania	K19517	0.8359762035	0.02228785657	0.6713059132	0	-0.4383525376	55.0417992
Holdemania	K07355	0.8355973457	0.7219652524	0.606084282	0	-0.9668982269	97.5148174
Holdemania	K03229	0.8352945913	0.02915448013	0.715038351	0	-0.6388291799	192.8228142
[Eubacterium] siraeum group	K15305	0.8348858465	0.1397849863	0.7030920933	0	-0.2734951314	0.9213149072
Holdemania	K05711	0.8340494349	0.1328440985	0.6174233634	0	-0.6420268954	83.57998968
Holdemania	K05876	0.8334711755	0.2544234418	0.6730627345	0	-0.7723148143	334.1583618
Holdemania	K11139	0.8331012935	0.06849875337	0.6765830162	0	-0.8634588794	195.3508714
Erysipelatoclostridium	K07350	0.8318851811	0.5469268887	0.5594657604	0	-4.811865522	282.085586
[Eubacterium] siraeum group	K04409	0.8302595421	0.1432570209	0.6763710666	0	-0.4803540358	1.823281386
[Eubacterium] siraeum group	K03097	0.8295036148	0.1432570209	0.667733483	0	-0.6452242673	2.416531997
Holdemania	K05710	0.8294013379	0.1383478872	0.6704642975	0	-0.9409486118	138.4972734
[Eubacterium] siraeum group	K04456	0.8285185388	0.1244342763	0.7136049401	0	-0.8226642003	2.751268808
[Eubacterium] siraeum group	K00814	0.8283458819	0.018283998	0.7178236551	0	-0.7227486101	2.335215422
[Eubacterium] siraeum group	K02938	0.827906805	0.03157226974	0.7226219954	0	-5.894435718	18.81954402
[Eubacterium] siraeum group	K04097	0.8278917993	0.02142926315	0.7220981011	0	-1.907512462	6.004039585
[Eubacterium] siraeum group	K00922	0.827842156	0.08820000524	0.7185872087	0	-0.1755753344	0.5467547865
[Eubacterium] siraeum group	K02214	0.827842156	0.08820000524	0.7185872087	0	-0.0281013432	0.08750969467
[Eubacterium] siraeum group	K02542	0.827842156	0.08820000524	0.7185872087	0	-0.1745335821	0.5435106915
[Eubacterium] siraeum group	K02684	0.827842156	0.08820000524	0.7185872087	0	-0.08671271616	0.270029915
[Eubacterium] siraeum group	K02736	0.827842156	0.08820000524	0.7185872087	0	-0.1124053728	0.3500387787
[Eubacterium] siraeum group	K02737	0.827842156	0.08820000524	0.7185872087	0	-0.1614332482	0.5027152672
[Eubacterium] siraeum group	K02739	0.827842156	0.08820000524	0.7185872087	0	-0.1124053728	0.3500387787
[Eubacterium] siraeum group	K03022	0.827842156	0.08820000524	0.7185872087	0	-0.1734254323	0.5400598299
[Eubacterium] siraeum group	K03035	0.827842156	0.08820000524	0.7185872087	0	-0.6897602422	2.147965233
[Eubacterium] siraeum group	K03039	0.827842156	0.08820000524	0.7185872087	0	-0.1134558903	0.3533101691
[Eubacterium] siraeum group	K03239	0.827842156	0.08820000524	0.7185872087	0	-0.2364892259	0.7364452227
[Eubacterium] siraeum group	K03259	0.827842156	0.08820000524	0.7185872087	0	-0.3153189679	0.9819269635
[Eubacterium] siraeum group	K04354	0.827842156	0.08820000524	0.7185872087	0	-0.773052045	2.407342167
[Eubacterium] siraeum group	K05128	0.827842156	0.08820000524	0.7185872087	0	-0.0562026864	0.1750193893
[Eubacterium] siraeum group	K05667	0.827842156	0.08820000524	0.7185872087	0	-0.6707060919	2.088629177
[Eubacterium] siraeum group	K05724	0.827842156	0.08820000524	0.7185872087	0	-0.1795825483	0.5592335517
[Eubacterium] siraeum group	K06640	0.827842156	0.08820000524	0.7185872087	0	-0.1614332482	0.5027152672
[Eubacterium] siraeum group	K08057	0.827842156	0.08820000524	0.7185872087	0	-0.2299200807	0.7159884109
[Eubacterium] siraeum group	K08062	0.827842156	0.08820000524	0.7185872087	0	-0.1633154295	0.5085765215
[Eubacterium] siraeum group	K08855	0.827842156	0.08820000524	0.7185872087	0	-0.3448801211	1.073982616
[Eubacterium] siraeum group	K08959	0.827842156	0.08820000524	0.7185872087	0	-0.6550241149	2.039794322
[Eubacterium] siraeum group	K09519	0.827842156	0.08820000524	0.7185872087	0	-0.4071267771	1.267823381
[Eubacterium] siraeum group	K10359	0.827842156	0.08820000524	0.7185872087	0	-0.1802937663	0.5614483381
[Eubacterium] siraeum group	K10365	0.827842156	0.08820000524	0.7185872087	0	-0.1734254323	0.5400598299
[Eubacterium] siraeum group	K10849	0.827842156	0.08820000524	0.7185872087	0	-0.1662983598	0.5178655904
[Eubacterium] siraeum group	K10865	0.827842156	0.08820000524	0.7185872087	0	-0.1134558903	0.3533101691
[Eubacterium] siraeum group	K11108	0.827842156	0.08820000524	0.7185872087	0	-0.3706803134	1.154326354
[Eubacterium] siraeum group	K11204	0.827842156	0.08820000524	0.7185872087	0	-0.3716259264	1.157271064
[Eubacterium] siraeum group	K11274	0.827842156	0.08820000524	0.7185872087	0	-0.4687173847	1.459621162
[Eubacterium] siraeum group	K11348	0.827842156	0.08820000524	0.7185872087	0	-0.08691966775	0.2706743778
[Eubacterium] siraeum group	K11728	0.827842156	0.08820000524	0.7185872087	0	-0.09410682374	0.2930557217
[Eubacterium] siraeum group	K11839	0.827842156	0.08820000524	0.7185872087	0	-0.4705341187	1.465278608
[Eubacterium] siraeum group	K11848	0.827842156	0.08820000524	0.7185872087	0	-0.185231389	0.5768244663
[Eubacterium] siraeum group	K12662	0.827842156	0.08820000524	0.7185872087	0	-0.1734254323	0.5400598299
[Eubacterium] siraeum group	K12829	0.827842156	0.08820000524	0.7185872087	0	-0.3512250966	1.093741347
[Eubacterium] siraeum group	K12834	0.827842156	0.08820000524	0.7185872087	0	-0.2371050833	0.7383630488
[Eubacterium] siraeum group	K12847	0.827842156	0.08820000524	0.7185872087	0	-0.7061922036	2.199135596
[Eubacterium] siraeum group	K12861	0.827842156	0.08820000524	0.7185872087	0	-0.1662983598	0.5178655904
[Eubacterium] siraeum group	K12893	0.827842156	0.08820000524	0.7185872087	0	-0.3448801211	1.073982616
[Eubacterium] siraeum group	K13201	0.827842156	0.08820000524	0.7185872087	0	-0.1134558903	0.3533101691
[Eubacterium] siraeum group	K13519	0.827842156	0.08820000524	0.7185872087	0	-0.167676523	0.5221572941
[Eubacterium] siraeum group	K14207	0.827842156	0.08820000524	0.7185872087	0	-0.1336139337	0.4160838312
[Eubacterium] siraeum group	K14560	0.827842156	0.08820000524	0.7185872087	0	-0.2215288369	0.689857447
[Eubacterium] siraeum group	K14779	0.827842156	0.08820000524	0.7185872087	0	-0.4756257192	1.481134235
[Eubacterium] siraeum group	K15025	0.827842156	0.08820000524	0.7185872087	0	-0.1724400605	0.5369913082
[Eubacterium] siraeum group	K15030	0.827842156	0.08820000524	0.7185872087	0	-0.1124053728	0.3500387787
[Eubacterium] siraeum group	K15283	0.827842156	0.08820000524	0.7185872087	0	-0.2344592755	0.7301238044
[Eubacterium] siraeum group	K15687	0.827842156	0.08820000524	0.7185872087	0	-0.1124053728	0.3500387787
[Eubacterium] siraeum group	K15730	0.827842156	0.08820000524	0.7185872087	0	-0.5901282072	1.837703588
[Eubacterium] siraeum group	K17267	0.827842156	0.08820000524	0.7185872087	0	-0.8030204843	2.500666139
[Eubacterium] siraeum group	K17498	0.827842156	0.08820000524	0.7185872087	0	-0.1662983598	0.5178655904
[Eubacterium] siraeum group	K18327	0.827842156	0.08820000524	0.7185872087	0	-0.1734254323	0.5400598299
[Eubacterium] siraeum group	K19466	0.827842156	0.08820000524	0.7185872087	0	-0.04087468102	0.1272868286
[Eubacterium] siraeum group	K19944	0.827842156	0.08820000524	0.7185872087	0	-0.1662983598	0.5178655904
[Eubacterium] siraeum group	K19993	0.827842156	0.08820000524	0.7185872087	0	-0.1576594839	0.4909634818
[Eubacterium] siraeum group	K20069	0.827842156	0.08820000524	0.7185872087	0	-1.002104503	3.120628734
[Eubacterium] siraeum group	K20101	0.827842156	0.08820000524	0.7185872087	0	-0.3182713927	0.9911210362
[Eubacterium] siraeum group	K20282	0.827842156	0.08820000524	0.7185872087	0	-0.3491529722	1.087288596
[Eubacterium] siraeum group	K20288	0.827842156	0.08820000524	0.7185872087	0	-0.1117157693	0.3478913015
[Eubacterium] siraeum group	K20294	0.827842156	0.08820000524	0.7185872087	0	-0.3547338388	1.104667834
[Eubacterium] siraeum group	K20553	0.827842156	0.08820000524	0.7185872087	0	-0.1734254323	0.5400598299
[Eubacterium] siraeum group	K21343	0.827842156	0.08820000524	0.7185872087	0	-0.04335635808	0.1350149575
[Eubacterium] siraeum group	K22063	0.827842156	0.08820000524	0.7185872087	0	-0.2248107456	0.7000775573
[Eubacterium] siraeum group	K17917	0.8277994915	0.02142926315	0.7234224358	0	-0.3038650859	0.9608998417
[Eubacterium] siraeum group	K12393	0.8277168302	0.02142926315	0.7241188028	0	-0.5833690271	1.849636888
[Eubacterium] siraeum group	K00993	0.8274569574	0.02142926315	0.7255187785	0	-0.2846988217	0.9079485528
[Eubacterium] siraeum group	K14758	0.8274008698	0.02142926315	0.7257432095	0	-0.452750437	1.44535919
[Eubacterium] siraeum group	K14550	0.8273216344	0.02142926315	0.7260317145	0	-0.1583102979	0.5060704049
[Eubacterium] siraeum group	K21682	0.8272588504	0.06427735013	0.7121276641	0	-0.3847114587	1.275689933
[Eubacterium] siraeum group	K03252	0.8270161097	0.02142926315	0.7269232753	0	-0.7435911156	2.387770764
[Eubacterium] siraeum group	K02883	0.8266448237	0.06901123243	0.7152020344	0	-1.729166521	6.238800644
[Eubacterium] siraeum group	K02995	0.8264523723	0.01835845663	0.7086822629	0	-3.318104585	11.98447175
[Eubacterium] siraeum group	K02210	0.8262193441	0.06218767818	0.7175568304	0	-1.530848031	4.915435709
[Eubacterium] siraeum group	K19525	0.8261884116	0.1083462811	0.7078681818	0	-0.4767992798	1.644521549
[Eubacterium] siraeum group	K02958	0.8261818375	0.2974437881	0.7080703174	0	-0.9239780857	3.134670321
[Eubacterium] siraeum group	K05692	0.8261250526	0.1081522356	0.7073914924	0	-0.6940692124	2.393252693
[Eubacterium] siraeum group	K05360	0.8259981375	0.1397849863	0.6567699589	0	-0.1399402307	0.5242458027
[Eubacterium] siraeum group	K03021	0.8257529474	0.1266986074	0.7074165286	0	-1.086035477	3.707925532
Erysipelatoclostridium	K19540	0.825504118	0.4447961452	0.6982840525	0	-1.050342846	45.38455926
[Eubacterium] siraeum group	K09580	0.8254969015	0.01637968509	0.7414074647	0	-0.4824146738	1.651752229
[Eubacterium] siraeum group	K11644	0.8247545392	0.1202358658	0.7062318711	0	-0.3245222733	1.086681464
Erysipelatoclostridium	K01974	0.8246400603	0.6808195723	0.5605393665	0	0.2095043748	59.34022398
Holdemania	K03225	0.824504948	0.2659327643	0.68726808	0	-0.2552197976	148.7244268
[Eubacterium] siraeum group	K08856	0.8237630312	0.4797586733	0.6938689751	0	-0.2750046068	1.014913459
Erysipelatoclostridium	K07279	0.8232698902	0.1942518399	0.5524787969	0	-4.955152086	166.4292325
[Eubacterium] siraeum group	K05956	0.8231760093	0.03228352192	0.7216891805	0	-0.2057380433	0.6744581418
Holdemania	K07804	0.8230012482	0.01907020976	0.6993647082	0	-5.817469105	610.4769826
[Eubacterium] siraeum group	K05665	0.8229001399	0.05311203464	0.7196862993	0	-0.9762716609	3.783816291
Holdemania	K00098	0.8226933062	0.001664680095	0.7736035614	0	-0.5495891913	163.7317701
[Eubacterium] siraeum group	K19788	0.8224479853	0.02380010417	0.7273525818	0	-0.6446102296	2.114459148
[Eubacterium] siraeum group	K02147	0.8223954097	0.01465285022	0.7060748183	0	-1.215357026	4.490429931
[Eubacterium] siraeum group	K10756	0.8222886359	0.1202358658	0.7003366148	0	-0.9832820301	3.354016152
Holdemania	K12985	0.8222792814	0.0677844602	0.6413278328	0	-0.958827307	135.6970245
[Eubacterium] siraeum group	K14808	0.8220575105	0.05514685646	0.7100565373	0	-0.6732176061	2.342625909
[Eubacterium] siraeum group	K05668	0.8219605692	0.8629787064	0.7007782234	0	-0.5987181337	2.064167506
[Eubacterium] siraeum group	K02320	0.8216598524	0.01662730177	0.7766837655	0	-0.5754629504	1.959270573
Holdemania	K14414	0.8201553228	0.03600792109	0.6386421859	0	1.999175049	291.1053889
[Eubacterium] siraeum group	K12567	0.8170601579	0.000000014740583	0.8328999045	0	-2.735594049	18.90762642
Holdemania	K06157	0.8161465085	0.001156836439	0.766340017	0	-1.726744441	106.3441012
Holdemania	K19540	0.8090572855	0.3494030668	0.6964305711	0	0.002917199401	148.6175927
[Eubacterium] siraeum group	K13117	0.8084248356	0.1202358658	0.6711450493	0	-0.3363262642	1.229572083
Holdemania	K07350	0.806070627	0.0867738447	0.6105202238	0	0.161591149	966.2364452
[Eubacterium] siraeum group	K08333	0.8059932293	0.2826125682	0.5993483731	0	-0.1101924146	0.5754564153
Erysipelatoclostridium	K03227	0.8039769153	0.4129574513	0.6372899624	0	0.4950549767	39.61238413
Holdemania	K01974	0.8008647596	0.005006467225	0.6049224582	0	1.297466122	202.1320704
Erysipelatoclostridium	K18840	0.7988456442	0.5120413452	0.5233799138	0	-1.423262316	55.72847633
Holdemania	K07279	0.7978127631	0.007306457675	0.6029376201	0	-2.021568979	570.0950133
Holdemania	K03227	0.7960706318	0.02455865464	0.6545476704	0	1.343332754	131.6352892
Escherichia-Shigella	K19779	0.7871253421	0.00008116859003	0.5628275598	0	-2.476706037	2.400285667
Escherichia-Shigella	K07354	0.7842086202	0.00005030223749	0.5702055509	0	-5.106126055	7.210841636
Escherichia-Shigella	K18015	0.7823564682	0.0000003534018099	0.5649300901	0	-1.909967582	2.514517582
Escherichia-Shigella	K05708	0.782199033	0.000003009696508	0.5669938426	0	-2.436194076	3.078391337
Escherichia-Shigella	K07353	0.7807211293	0.000000000273296105	0.6201381824	0	-0.902479647	2.153488768
Escherichia-Shigella	K07356	0.7795433866	0.0008945114965	0.5666591008	0	-0.8871460189	1.508749155
Escherichia-Shigella	K19780	0.7784833166	0.00002401586117	0.5691404061	0	-1.484550528	1.946481746
Escherichia-Shigella	K12678	0.7780896619	0.0000004829313638	0.6142694963	0	-7.253740063	25.53926979
Escherichia-Shigella	K03459	0.7771057531	0.00002515046303	0.5661363717	0	-1.481264174	2.702350517
Escherichia-Shigella	K18857	0.7769616977	0.08823728975	0.5263509727	0	-0.06210656692	0.04467736677
Escherichia-Shigella	K19781	0.7769616977	0.08823728975	0.5263509727	0	-0.01347285314	0.009691915542
Escherichia-Shigella	K20787	0.7769616977	0.08823728975	0.5263509727	0	-0.02521157667	0.01813635681
Escherichia-Shigella	K22487	0.7765740885	0.003003044065	0.5279125197	0	-1.79435167	1.807712911
Escherichia-Shigella	K13483	0.7764123492	0.175126847	0.5441450581	0	-2.15309842	3.375596181
Escherichia-Shigella	K11264	0.7759198983	0.0000418609367	0.5681973174	0	-1.73456693	3.210139191
Holdemania	K18840	0.7749852501	0.003968896303	0.5740547233	0	-0.4587048377	191.3747071
Escherichia-Shigella	K12146	0.7742585393	0.01751546776	0.548061213	0	-0.7444246996	4.633585409
Escherichia-Shigella	K12142	0.7736827217	0.04681577395	0.5516785263	0	-1.406061747	4.635365487
Escherichia-Shigella	K05709	0.7729955747	0.00006078491974	0.5636758906	0	-1.060179149	1.807268493
Escherichia-Shigella	K16325	0.7726958096	0	0.6410010335	0	-1.244211644	3.244438326
Escherichia-Shigella	K11920	0.7725030611	0.00001848578659	0.5469485609	0	-1.996799254	3.250522307
Escherichia-Shigella	K06146	0.7714206798	0.01592633804	0.5606599057	0	-3.817493457	3.686550209
Escherichia-Shigella	K22488	0.7681332388	0.005813052959	0.5092271986	0	-1.360440965	1.453942326
Escherichia-Shigella	K17468	0.7665551504	0.4535625493	0.5039240304	0	-1.737231868	1.919131141
Escherichia-Shigella	K10939	0.7656719234	0	0.6833872717	0	-4.441187384	10.42406343
Escherichia-Shigella	K12291	0.7642153876	0	0.7213696661	0	-1.432862574	3.763755099
Escherichia-Shigella	K05876	0.7632849453	0	0.7182598444	0	-0.7260632389	5.398926851
Escherichia-Shigella	K22486	0.7628362982	0.007642315138	0.4985623719	0	-1.108199164	1.474567937
Escherichia-Shigella	K07352	0.7624808911	0.00001109135433	0.5169112827	0	-1.180594815	2.075234069
Escherichia-Shigella	K19517	0.7623926371	0	0.8277497933	0	-0.5827548242	0.9559254303
Escherichia-Shigella	K17473	0.7613502286	0.3973574043	0.4920752127	0.0000000001074010077	-2.148122533	3.040290077
Escherichia-Shigella	K21637	0.7612663176	0	0.7112760952	0	-1.587318507	4.486311497
Escherichia-Shigella	K12813	0.7607104592	0.8506448753	0.4969613541	0	-1.756591465	1.612013293
Escherichia-Shigella	K11139	0.760672978	0	0.8329205795	0	-1.369760935	3.389992152
Escherichia-Shigella	K01725	0.7571852294	0.2531240379	0.5191685613	0	-0.02009950409	2.75453124
Escherichia-Shigella	K07355	0.7563619711	0.0001853971161	0.5516452465	0	-0.6784980553	1.455044015
Escherichia-Shigella	K05711	0.7537554069	0.00002174555667	0.5441055788	0	-0.3492559155	1.227140988
Escherichia-Shigella	K05710	0.751996887	0.000182757732	0.5350944566	0	-0.2314807718	1.935132517
Escherichia-Shigella	K12985	0.7510977859	0.0000001181984834	0.6239816057	0	-0.7141600515	2.093429134
Escherichia-Shigella	K07804	0.7502979035	0	0.7524763985	0	-5.825481531	9.903893656
Escherichia-Shigella	K03229	0.7474543801	0.1093542686	0.4557677633	0.0000000009466003246	1.002535644	2.407729205
Christensenellaceae R-7 group	K06398	0.7457764892	0.000002399732601	0.2933615398	0.000003804826062	172.006281	22.88757757
Escherichia-Shigella	K14414	0.745273192	0	0.7729092512	0	1.342634834	5.008731899
Escherichia-Shigella	K00098	0.7442785484	0.08143925913	0.5099235771	0	0.7652214579	2.079066413
Escherichia-Shigella	K06157	0.7413181626	0.0001057661314	0.5593185654	0	-1.033808628	1.420935485
Christensenellaceae R-7 group	K03697	0.7412437385	0.000000005256556242	0.4455135884	0.00000000170647196	85.30561978	20.63327291
Christensenellaceae R-7 group	K07699	0.7402795244	0.0000003473241208	0.3780165056	0.00000006483924416	230.0296285	35.34771918
Christensenellaceae R-7 group	K03091	0.740089741	0.000001548252289	0.2950299788	0.000003526873619	887.8649142	107.3014805
Escherichia-Shigella	K07350	0.7384724804	0	0.8497453821	0	-4.764138171	17.82870845
Escherichia-Shigella	K03225	0.7372356916	0.1449767767	0.4709135513	0.000000000388618185	0.8547802457	1.92544847
Escherichia-Shigella	K07279	0.731085409	0	0.9180694108	0	-6.030482996	11.00248789
Escherichia-Shigella	K01974	0.7310074164	0	0.8745553488	0	0.1038355925	3.801203407
Christensenellaceae R-7 group	K06407	0.7290666444	0.000002915222758	0.2889242966	0.000004651755017	181.275392	22.38516537
Escherichia-Shigella	K19540	0.7289702546	0.9467569545	0.4360892773	0.000000002906319189	1.305445121	1.839336132
Christensenellaceae R-7 group	K06378	0.7286610298	0.000002168329597	0.3742829316	0.00000007841636618	165.4084141	25.6316298
Christensenellaceae R-7 group	K06390	0.7262139933	0.000005226568329	0.2805205013	0.000006785922324	136.6192392	17.09077705
Christensenellaceae R-7 group	K18346	0.7224829775	0.0000004084928293	0.4398138305	0.000000002357219584	90.03044496	23.55684992
Christensenellaceae R-7 group	K04758	0.7223141285	0.00000001135421293	0.3540093914	0.0000002162075958	658.6325853	76.63670859
Christensenellaceae R-7 group	K06295	0.721378794	0	0.5060657583	0	50.66098749	21.41663302
Christensenellaceae R-7 group	K09779	0.7208676268	0.000000006679112992	0.3880631465	0.0000000386650722	140.9533391	25.95952457
Christensenellaceae R-7 group	K06284	0.7207804584	0.00000006984034916	0.3958513318	0.0000000257553251	95.11073146	20.34257825
Peptococcaceae_NA	K03091	0.714890212	0.000000425307783	0.3169923474	0.000001279598777	900.8925033	10754.9148
Christensenellaceae R-7 group	K06394	0.7134663772	0.0000536657813	0.2891744178	0.000004599490734	96.41007661	13.6804288
Christensenellaceae R-7 group	K06405	0.7134064219	0.00000184389548	0.2889162261	0.000004653450963	178.9127013	22.4444031
Peptococcaceae_NA	K06283	0.7123886885	0.0000009517085246	0.2970196919	0.000003221143658	201.0520536	2901.314789
Christensenellaceae R-7 group	K06387	0.7110882714	0.00002072827086	0.2959375493	0.00000338407403	119.4373868	15.89301618
Peptococcaceae_NA	K04758	0.710502468	0.000000008314541866	0.3582625009	0.0000001752051041	671.8775224	7454.86999
Christensenellaceae R-7 group	K06333	0.7102424557	0.000005660221606	0.3192532827	0.000001150857782	120.9874794	20.73185911
Escherichia-Shigella	K18840	0.7089435071	0	0.917842196	0	-2.012785827	3.784722055
Roseburia	K19779	0.7087690852	0.3754239902	0.3500731932	0.0000002623578614	-7.398310204	8.841218381
Christensenellaceae R-7 group	K06283	0.7080135583	0.000002241363414	0.2889902708	0.000004637913523	196.3257867	29.59605981
Christensenellaceae R-7 group	K07335	0.7071929466	0.0000005654427375	0.2626007357	0.00001498880212	359.6462954	43.7310747
Roseburia	K07354	0.7071328768	0.9393062848	0.3302733394	0.0000006831929652	-18.79821342	25.63093397
Christensenellaceae R-7 group	K04769	0.7070032021	0.0000163863029	0.2812472064	0.000006568932983	186.0334895	21.73136433
Escherichia-Shigella	K03227	0.7061922745	0.09546311136	0.4639091493	0.0000000005883568411	2.259526645	1.733246171
Christensenellaceae R-7 group	K06392	0.7051101929	0.0000002402962887	0.2495614812	0.00002640516387	200.6856892	24.10824836
Roseburia	K05708	0.7050396262	0.8052663636	0.3337032197	0.0000005799073043	-8.384740111	11.02991818
Roseburia	K18015	0.7050138187	0.9087719328	0.3152795343	0.000001386338914	-6.49104297	8.773293307
Christensenellaceae R-7 group	K06379	0.7049530567	0.000003967763679	0.2672553761	0.00001222015277	179.7499543	21.77768441
Roseburia	K07353	0.7044708838	0.7995522895	0.3323120892	0.0000006198276705	-4.648123519	7.362560577
Christensenellaceae R-7 group	K06402	0.7033559126	0.00000001126673861	0.416390145	0.000000008609744189	53.85405186	16.55091802
Roseburia	K07356	0.7031129385	0.3894859689	0.3252956175	0.0000008654877647	-3.723834927	5.338910587
Roseburia	K12678	0.7018390163	0.2806165076	0.3091523049	0.000001843746748	-48.50404915	84.6199338
Roseburia	K19780	0.7018248563	0.4363757609	0.3139555367	0.000001474729008	-4.984423499	6.75199535
Christensenellaceae R-7 group	K01449	0.7018206625	0.0000009527152893	0.4201520364	0.000000007016279991	255.2672049	48.15929267
Roseburia	K03459	0.7003317328	0.348303023	0.3466795692	0.0000003097116149	-6.931253456	9.876491882
Roseburia	K13483	0.7002889176	0.4430765189	0.3342008961	0.0000005662415399	-8.982355901	12.35533095
Roseburia	K22487	0.699975253	0.9850415264	0.3491084781	0.0000002750522085	-5.744604956	6.865720391
Roseburia	K18857	0.6993676892	0.08823728975	0.338092172	0.0000004696523086	-0.1568536228	0.1672341037
Roseburia	K19781	0.6993676892	0.08823728975	0.338092172	0.0000004696523086	-0.03402644728	0.03627829763
Roseburia	K20787	0.6993676892	0.08823728975	0.338092172	0.0000004696523086	-0.06367325283	0.0678871114
Roseburia	K11264	0.6989094966	0.8773965567	0.3339554909	0.0000005729405991	-7.928469769	11.49412734
Roseburia	K12146	0.6983632599	0.256288582	0.3394902057	0.0000004390227525	-10.20402447	17.03231573
Christensenellaceae R-7 group	K06960	0.6980575979	0.000006348136781	0.3255548338	0.0000008549269627	250.3515225	30.33465402
Christensenellaceae R-7 group	K06334	0.6979661205	0.00001054435538	0.2428546973	0.00003521867692	164.1430455	22.44151881
Roseburia	K12142	0.6978837534	0.06073796425	0.3493060428	0.0000002724048977	-11.09018742	17.22667372
Roseburia	K11920	0.6975587082	0.4023005618	0.31392664	0.000001476717948	-8.107136615	11.50141914
Roseburia	K05709	0.696490533	0.221426714	0.3370848237	0.0000004929984751	-4.613449846	6.527321185
Roseburia	K16325	0.6958686988	0.4986510001	0.3073167781	0.00000200726301	-6.181306601	10.49205913
Roseburia	K06146	0.6945113986	0.2286174697	0.2974047706	0.000003165025689	-10.15458947	12.54012323
Roseburia	K17468	0.692845314	0.6869388219	0.2996446453	0.000002856966606	-5.487302746	6.911667138
Peptococcaceae_NA	K06398	0.6926249765	0.000004764256845	0.257701565	0.00001856084861	178.608461	2074.276818
Peptococcaceae_NA	K06333	0.6920234933	0.000000720922759	0.3107454391	0.000001712378343	125.247259	1977.802354
Roseburia	K22488	0.6910959969	0.886622863	0.3289576081	0.0000007273808024	-4.462026684	5.457814703
Roseburia	K07352	0.6897622919	0.4853975443	0.272919673	0.000009516730016	-4.728497959	7.042614875
Roseburia	K22486	0.6893107906	0.3859098657	0.3005318591	0.00000274318174	-4.03235736	5.34696981
Roseburia	K10939	0.6887202561	0.8747944901	0.3135942185	0.000001499786564	-19.44457328	32.97957554
Christensenellaceae R-7 group	K06438	0.6875350976	0.000009041062447	0.2215057046	0.00008688127086	85.29105951	9.919912945
Roseburia	K12291	0.6873319944	0.3934434442	0.3091168868	0.000001846775823	-6.378701236	11.50697634
Roseburia	K17473	0.6871728488	0.882830574	0.2702065299	0.00001072981198	-7.586413572	10.5221535
Roseburia	K19517	0.6856076709	0.2856468797	0.3201921027	0.00000110118	-1.667418374	2.7767528
Roseburia	K05876	0.6854942961	0.5083718567	0.3061800118	0.000002115507843	-7.769972347	16.46313363
Peptococcaceae_NA	K06334	0.6854688171	0.000001978261639	0.2978977694	0.000003094566227	164.1876034	2403.380663
Roseburia	K21637	0.6854315953	0.4049485012	0.2820700612	0.000006331377344	-6.869711143	13.19490446
Roseburia	K01725	0.6841150807	0.829219934	0.2661056651	0.0000128537118	-4.567615676	9.210389685
Roseburia	K11139	0.6837294894	0.2381046216	0.3486949036	0.0000002806751149	-5.683211742	10.24417838
Peptococcaceae_NA	K06378	0.6835530278	0.000005018000382	0.2786191742	0.000007387155743	176.0129546	2138.413344
Roseburia	K07355	0.6820286488	0.2868781161	0.3079995871	0.000001944853141	-3.330671483	5.077836272
Christensenellaceae R-7 group	K21929	0.6817086926	0.000002778861785	0.355261992	0.0000002032510962	110.7923048	22.66968082
Roseburia	K05711	0.6802668301	0.7173778043	0.280500289	0.000006792056175	-2.389104413	4.115067517
Roseburia	K12813	0.6792689212	0.1697205191	0.3341405601	0.0000005678815015	-5.339202768	6.173470028
Christensenellaceae R-7 group	K07099	0.6779575894	0.0000002512574721	0.3153552267	0.000001381444364	126.5450906	22.14659678
Roseburia	K05710	0.6778675911	0.352276721	0.3019498675	0.000002570410291	-3.801038044	6.789227194
Christensenellaceae R-7 group	K14059	0.6775826219	0.000001565770218	0.2480514245	0.00002817953075	781.3263356	96.89041046
Roseburia	K03229	0.6763881931	0.8652039427	0.2935086294	0.000003779489743	-4.117170079	9.024096099
Christensenellaceae R-7 group	K06385	0.6761754163	0.000003284277675	0.2760142524	0.000008295657776	168.1821667	18.29933024
Roseburia	K12985	0.6747411964	0.4215388137	0.3165437977	0.000001306753577	-4.127860342	6.963806742
Roseburia	K07804	0.6746432027	0.671549797	0.2736237371	0.000009224417118	-16.03322464	27.89291143
Peptococcaceae_NA	K06405	0.6737108744	0.0000001029698226	0.3301925502	0.0000006858293656	180.4106939	2320.147916
Clostridia UCG-014_NA	K09779	0.6731352982	0.0000007207573983	0.2240463642	0.00007811241847	162.8540621	22.70689266
Clostridia UCG-014_NA	K03697	0.6725601556	0.0000001958199082	0.3740800551	0.00000007922825987	98.37160758	21.76522417
Christensenellaceae R-7 group	K06400	0.6723908398	0.000007459382361	0.2842759903	0.00000573501048	1686.629841	244.2088264
Clostridia UCG-014_NA	K07699	0.6717603517	0.00001062962667	0.2635209958	0.00001439695032	256.2816516	33.97479529
Clostridia UCG-014_NA	K18346	0.6714588431	0.00001517884332	0.403048684	0.00000001761482537	103.6504928	25.96000372
Roseburia	K14414	0.6713411664	0.4863713169	0.2730358466	0.000009467883913	-3.581401137	13.90371328
Roseburia	K00098	0.6709471758	0.3731098356	0.2460331078	0.00003073342166	-2.423690136	6.744814783
Christensenellaceae R-7 group	K19055	0.6707283463	0.00002472411794	0.2513795391	0.00002441289091	217.3011675	19.88140497
Peptococcaceae_NA	K07699	0.6679489322	0.00000120813944	0.3031760621	0.000002429575731	242.705689	3061.000589
Roseburia	K03225	0.6679205688	0.8948853076	0.3073459258	0.000002004559544	-3.296374903	7.264947366
Roseburia	K06157	0.6674349003	0.5481295768	0.2504583424	0.00002540333829	-3.014683374	4.440889112
Clostridia UCG-014_NA	K06407	0.6671511283	0.000002469243322	0.2561985256	0.00001981402583	194.6883	24.26609036
Clostridia UCG-014_NA	K06398	0.6670383492	0.00001161123398	0.2472640323	0.00002915027116	186.4460547	24.18922406
Christensenellaceae R-7 group	K01408	0.6646637595	0.000002852475578	0.2852219785	0.000005496342588	79.09067449	12.04687377
Peptococcaceae_NA	K03697	0.6636998821	0.00000003776441599	0.3154159965	0.000001377526922	94.58409795	1678.763227
Roseburia	K07350	0.6632068278	0.6818154501	0.2985557622	0.000003002897401	-22.13379976	49.35664614
Christensenellaceae R-7 group	K06383	0.6631815336	0.000003534011681	0.2750606031	0.000008654713379	57.1074713	8.640427076
Clostridia UCG-014_NA	K06402	0.6617667004	0.0000002445042608	0.3953981256	0.00000002637507845	63.04125106	18.56660048
Peptococcaceae_NA	K01408	0.6616207376	0.00000009586873712	0.3200821111	0.000001106890669	80.09129042	1234.023732
Clostridia UCG-014_NA	K06284	0.6604508658	0.000000251880048	0.3348017683	0.0000005501585242	107.9015282	21.53659466
Roseburia	K19540	0.6589031427	0.7189279328	0.3449386805	0.0000003371249043	-3.483470675	7.640148197
Clostridia UCG-014_NA	K06387	0.6587981289	0.00003021393582	0.2502815058	0.00002559789528	129.4310433	16.82534164
Clostridia UCG-014_NA	K06390	0.6584029253	0.00007358646004	0.2322671964	0.00005525451025	147.5888215	17.90262304
Peptococcaceae_NA	K07099	0.6583013658	0.0000003629949902	0.3441717993	0.0000003499352058	128.9307384	2237.198749
Peptococcaceae_NA	K07335	0.6582262967	0.000001513551984	0.2694893893	0.00001107480898	366.6861498	4283.738594
Clostridia UCG-014_NA	K06295	0.6577912536	0.000000002215061586	0.4424675832	0.000000002028843217	63.6838712	23.05322401
Peptococcaceae_NA	K06392	0.6577075786	0.0000007470564698	0.2628562124	0.00001482216244	204.0288919	2392.46695
Roseburia	K01974	0.6575805295	0.2413592229	0.3027016824	0.000002483147661	-3.50709459	10.44461204
Roseburia	K07279	0.6563518745	0.2185031143	0.3289038676	0.0000007292434261	-17.10017272	30.75707745
Peptococcaceae_NA	K06394	0.6560579536	0.00001948866547	0.2707700825	0.00001046606159	99.65667778	1280.05921
Peptococcaceae_NA	K06379	0.6545488711	0.0000008204727937	0.2889731863	0.00000464149402	182.2736508	2189.712981
Christensenellaceae R-7 group	K08156	-0.6540698527	0.00001255162997	0.2679754095	0.00001183895977	292.0894731	-21.30619707
Clostridia UCG-014_NA	K04769	0.6536394088	0.00001361680086	0.2300377289	0.00006071161548	200.1436986	22.62484656
Peptococcaceae_NA	K06390	0.6525639635	0.000001149890087	0.2568769088	0.00001923853683	140.9835232	1581.437321
Christensenellaceae R-7 group	K09769	0.6518602652	0.0000006013367877	0.2255582116	0.00007331061368	58.48341401	13.42187052
Clostridia UCG-014_NA	K06378	0.6490335727	0.00001560238387	0.2818450581	0.000006395491893	183.312935	25.60499206
Christensenellaceae R-7 group	K01308	0.6478479306	0.00000001461479406	0.3524220559	0.0000002337823068	64.25494885	15.05596475
Clostridia UCG-014_NA	K03091	0.6472487127	0.000008592201206	0.2260283751	0.00007187689953	961.7348286	108.117836
Peptococcaceae_NA	K06407	0.6468670289	0.000001256719943	0.2724224001	0.000009728597668	186.4609438	2101.839875
Clostridia UCG-014_NA	K21929	0.6444015581	0.000003867246389	0.3154542049	0.000001375069401	124.3560237	24.59135251
Peptococcaceae_NA	K06295	0.6435551763	0.000000005482975952	0.2872107109	0.000005025673944	63.46469914	1560.11991
Peptococcaceae_NA	K08156	-0.6426336801	0.0000003992634594	0.310457748	0.000001735408167	290.9291567	-2217.530819
Peptococcaceae_NA	K01449	0.6424295587	0.0000138631133	0.2122018457	0.0001279716856	287.5161422	3309.492388
Roseburia	K03227	0.6424064185	0.236094217	0.2896787439	0.000004495839517	-1.309075365	6.396752249
Christensenellaceae R-7 group	K07727	0.6417125978	0.00003469754524	0.2958973466	0.000003390278888	677.1140951	73.27384376
Clostridia UCG-014_NA	K06394	0.6412143389	0.00008306016197	0.2785526545	0.00000740910219	103.8752379	15.45669541
Clostridia UCG-014_NA	K06438	0.6405687473	0.00004591286554	0.203929229	0.000180035712	90.99701443	10.95716911
Peptococcaceae_NA	K06383	0.6380710366	0.0001114481002	0.1862780639	0.0003696691146	61.26156426	687.5619209
UCG-005	K06398	0.6377241748	0.000001018565145	0.2379305797	0.00004345316556	176.7892054	37.83245318
Christensenellaceae R-7 group	K15971	0.6374399421	0.0000001103947173	0.3460693974	0.0000003190639185	25.64135953	8.366093942
Roseburia	K18840	0.6369496146	0.343447981	0.3223739971	0.0000009936373744	-5.69800814	10.47580532
Peptococcaceae_NA	K06960	0.6345485514	0.00001348908215	0.2623554601	0.00001515050294	261.1201775	2633.188625
Peptococcaceae_NA	K06284	0.6345446393	0.00000005215277417	0.2900217532	0.000004426644307	103.7610888	1683.701782
Peptococcaceae_NA	K09769	0.6341766503	0.00000002702150093	0.3133863603	0.000001514388547	56.90290684	1529.796678
Christensenellaceae R-7 group	K12960	0.6339449581	0.0000009885295199	0.1840607757	0.0004043067393	242.4816724	25.78268021
UCG-005	K03091	0.6324887561	0.00000167864174	0.2083380539	0.0001501419031	922.1775096	165.5000285
UCG-005	K07699	0.6324217642	0.000000281452615	0.2475259415	0.0000288238146	243.3569575	52.49978271
Clostridia UCG-014_NA	K01449	0.6319189944	0.00001067250415	0.2398640566	0.00004001759111	296.1721842	41.88925853
UCG-005	K03697	0.6303018032	0.00000001919318963	0.296914819	0.000003236593733	92.81306571	30.91681256
Clostridia UCG-014_NA	K06405	0.6300812518	0.00001257665475	0.1967611609	0.0002414683825	195.8740206	21.32234687
Clostridia UCG-014_NA	K07335	0.6300190013	0.00005913714174	0.1463908704	0.001807230892	397.3158125	37.58740992
Christensenellaceae R-7 group	K20608	0.6296484833	0.00000002379235522	0.4102667181	0.00000001198147751	41.99230373	13.28415703
Clostridia UCG-014_NA	K06379	0.6295680538	0.000002821582202	0.2085101725	0.0001490790185	194.5081723	22.14396169
Christensenellaceae R-7 group	K03784	0.6290563723	0.000001411445084	0.3292387712	0.000000717710897	139.1455723	21.68061386
Clostridia UCG-014_NA	K04758	0.6283338063	0.000001615824357	0.256132323	0.00001987107643	713.9351093	75.04208107
Clostridia UCG-014_NA	K06392	0.6276227441	0.000001936486702	0.1765374689	0.0005471912861	218.3916695	23.34202608
Clostridia UCG-014_NA	K14059	0.6268540812	0.00002467706684	0.2374648843	0.00004432266068	834.592966	109.1321858
Peptococcaceae_NA	K18346	0.626678803	0.000007702397692	0.2037260927	0.0001815448349	106.9968982	1550.30107
Clostridia UCG-014_NA	K06960	0.626513525	0.000008299008065	0.2242678578	0.00007739022293	273.0821931	28.98369241
Clostridia UCG-014_NA	K01308	0.6243409503	0	0.3924284521	0.00000003080917084	70.97745549	18.28944452
UCG-005	K06378	0.6240112712	0.00001885452023	0.1736218831	0.0006149640533	181.1113625	32.0419968
Clostridia UCG-014_NA	K06333	0.6235297663	0.00002617515249	0.298645422	0.000002990612574	132.6983865	23.08297157
Peptococcaceae_NA	K08974	0.6235196696	0.000001241345138	0.2380845137	0.00004316942928	125.1818758	1554.983017
UCG-005	K06407	0.6226832767	0.00001838463981	0.1780358847	0.0005152636638	190.7121572	32.2524848
UCG-005	K04758	0.6208310027	0.0000001779468252	0.2234486481	0.00008009427145	689.602081	111.7530666
UCG-005	K18346	0.6201245467	0.0000001843456433	0.2475120463	0.00002884104447	101.469142	32.4356104
UCG-005	K06390	0.618261758	0.000004989996259	0.2106579392	0.0001364180678	141.2596367	27.18376156
Clostridia UCG-014_NA	K06400	0.6180215891	0.0000229058562	0.1948818185	0.000260703899	1870.28459	232.7663253
Clostridia UCG-014_NA	K19055	0.6169915346	0.000683650709	0.169093509	0.0007368394936	232.4615833	18.77106009
Clostridia UCG-014_NA	K06385	0.6159003894	0.000009745886372	0.216490159	0.0001071000276	180.5254214	18.65656747
UCG-005	K06295	0.6155848564	0	0.2777244988	0.000007687697571	61.42958795	29.12030674
UCG-005	K09779	0.6138481398	0.0000002766465433	0.2821372028	0.000006312366772	148.6658008	40.62719542
UCG-005	K06284	0.613773056	0.000000163262487	0.1852428649	0.0003854633022	107.4615349	25.54181856
UCG-005	K06333	0.6128752726	0.00001156483355	0.2390641541	0.00004140556923	126.6633956	32.92827081
Peptococcaceae_NA	K04769	0.6126714876	0.00003760143085	0.2086714206	0.0001480899291	195.0764908	1810.023925
Peptococcaceae_NA	K09779	0.6104370901	0.0000009188951726	0.2948756938	0.000003551724862	151.3043513	2188.139302
Clostridia UCG-014_NA	K06334	0.6102000623	0.00004450916167	0.2435777415	0.00003414544426	175.7847971	25.87265601
UCG-005	K06394	0.6097264266	0.00004650272275	0.166862301	0.0008053014823	102.8152971	19.07392279
Peptococcaceae_NA	K06387	0.60937027	0.000003565795783	0.2835417092	0.000005927184633	122.910212	1504.266245
UCG-005	K06405	0.6076892175	0.000005360014886	0.1736798659	0.000613539356	188.7728305	31.94022431
UCG-005	K06283	0.6074461001	0.000005577877737	0.1312265284	0.003266144726	214.8508655	36.60532239
Clostridia UCG-014_NA	K06283	0.6065609656	0.000001386122184	0.2643791785	0.00001386555807	213.4702108	32.58735655
Christensenellaceae R-7 group	K08974	0.6050914374	0.0000003524264288	0.2213705228	0.00008737381081	123.3125809	15.50636588
Peptococcaceae_NA	K03784	0.604041584	0.0000002689843376	0.2734166262	0.000009309486057	146.34652	1910.462394
UCG-005	K06387	0.6039693287	0.00006966486809	0.2001823215	0.0002099492098	125.0421064	23.99165904
UCG-005	K07335	0.6028403975	0.00000006295072657	0.3411180826	0.0000004057982877	349.5513499	91.48200682
UCG-005	K04769	0.6028292927	0.00005623867854	0.2117690522	0.0001302864938	191.8875497	34.6110888
UCG-005	K06334	0.6025669156	0.000005624792393	0.2710849972	0.00001032143598	162.3968668	43.51839447
UCG-005	K06379	0.6016978077	0.000001139740422	0.2076811412	0.0001542669675	185.0641461	35.23612457
UCG-005	K06392	0.601278705	0.000001811276799	0.1864963422	0.000366420548	207.3251145	38.25191391
Peptococcaceae_NA	K06385	0.6004264716	0.000005343935294	0.2292103254	0.00006286770004	174.2604272	1612.487937
UCG-005	K01449	0.5993977575	0.00000630867354	0.1976639632	0.0002327282062	284.3452031	60.62918686
UCG-005	K06402	0.596723985	0	0.2639509143	0.00001412831077	60.49057436	24.18658666
Peptococcaceae_NA	K14059	0.5967081293	0.000000005575279039	0.3353744416	0.0000005352437122	772.5166127	10893.93699
Christensenellaceae R-7 group	K01997	0.596004993	0.0000001953287221	0.2429304362	0.00003510473268	288.432356	31.06334204
Peptococcaceae_NA	K19055	0.5948560744	0.0000260031023	0.1996481353	0.0002145912917	224.5770075	1713.265552
Christensenellaceae R-7 group	K08722	0.5937957518	0.0000000221729627	0.3110009419	0.000001692174424	100.7529216	16.91824465
Peptococcaceae_NA	K06438	0.59205975	0.0000252808838	0.2048530077	0.0001733259869	87.74500118	922.4578274
Peptococcaceae_NA	K06400	0.5919396561	0.000003899908591	0.2197134297	0.00009363733311	1780.949141	20760.10341
UCG-005	K06960	0.5915378413	0.00002642457167	0.1767500939	0.0005425455513	265.8259194	41.02493764
Clostridia UCG-014_NA	K07727	0.5894928958	0.0002495389427	0.2855110862	0.000005425349475	717.0165084	82.85775261
UCG-005	K06438	0.5894259428	0.00001029237062	0.1878681294	0.000346634589	86.99257828	16.76807044
Peptococcaceae_NA	K15971	0.5883458177	0.00000001451680042	0.361671128	0.0000001478931463	26.85778956	827.0047494
Clostridia UCG-014_NA	K07099	0.586315403	0.0000004595494446	0.2782245346	0.000007518288181	139.8858854	23.9468237
UCG-005	K14059	0.5835196861	0.000000007529052916	0.4269682914	0.000000004826664446	728.2686659	233.3183389
Peptococcaceae_NA	K12960	0.5834015373	0.00009213022999	0.1534929282	0.001367102746	250.9624735	2276.677778
Clostridia UCG-014_NA	K06383	0.5830091444	0.00002041093193	0.2652292434	0.00001335803243	61.81654504	9.767309278
Christensenellaceae R-7 group	K03664	0.5829171827	0.000002301458293	0.2713016081	0.00001022308749	436.7704955	15.65022481
Peptococcaceae_NA	K06402	0.5820900392	0.00000003226188519	0.2523147199	0.00002344590625	63.05045993	1245.813708
Christensenellaceae R-7 group	K01361	0.580991292	0.0000004650867231	0.2760672045	0.000008276151442	53.68678525	21.57838141
Clostridia vadinBB60 group_NA	K06398	0.579685636	0.0007721245931	0.1041850638	0.009285641356	195.9889391	61.61516433
Clostridia_NA	K09779	0.5790254546	0.00000003559395953	0.2756781487	0.000008420517577	168.1875902	648.1164445
UCG-005	K21929	0.5782963491	0.000000327605781	0.2282165365	0.00006555617241	119.6608523	33.34922288
Clostridia vadinBB60 group_NA	K03091	0.5780270187	0.0002166274383	0.1320819809	0.003159329543	989.5338452	324.3254776
UCG-002	K03091	0.5775968716	0.0000417438211	0.182786722	0.0004256254995	878.8081128	114.5028821
Clostridia_NA	K18346	0.576559961	0.00000003023072161	0.2762827602	0.000008197205223	115.8906562	553.0520444
UCG-005	K19055	0.57617796	0.00001411065059	0.2091558172	0.0001451570345	221.0326513	33.28573979
Clostridia vadinBB60 group_NA	K03697	0.5756607701	0.0001114045973	0.1828155802	0.0004251306578	105.6626711	59.7077749
Clostridia_NA	K03697	0.5751348816	0.0000008671233358	0.2227100895	0.00008261093856	109.6654439	432.1295112
Clostridia UCG-014_NA	K08156	-0.5750699218	0.00005232604002	0.1886609432	0.0003356800317	276.3840113	-20.57987305
UCG-005	K06385	0.5747224796	0.000002797095213	0.2412954466	0.00003764615779	170.8482029	31.40401203
UCG-005	K06400	0.5746145703	0.000002654335122	0.331220592	0.0000006530061707	1657.347261	483.8280705
UCG-005	K07099	0.5742290894	0.0000002941759669	0.2329346051	0.0000537160266	132.8487391	34.93535166
Clostridia_NA	K07699	0.5741898696	0.0000003913212977	0.2238327061	0.00007881529141	269.623623	805.7014071
UCG-002	K06283	0.57416159	0.0001133412972	0.1600936627	0.001053433541	196.9667856	29.86419491
Clostridia UCG-014_NA	K08722	0.574077798	0.0000002320843191	0.1624653772	0.0009589629941	115.868999	14.07661015
Clostridia vadinBB60 group_NA	K07699	0.5738921604	0.00008567404123	0.1725945866	0.0006407498468	263.2013817	107.8962222
Clostridia UCG-014_NA	K20608	0.5738245981	0.0002343748022	0.2078633366	0.0001531119166	54.05737189	10.88511513
Clostridia UCG-014_NA	K15971	0.5736600244	0.00006009781667	0.1199853295	0.005049380902	34.62289346	5.6708536
Christensenellaceae R-7 group	K07650	0.5726434159	0.0002109704784	0.2503895187	0.00002547888686	20.15303032	4.424144057
UCG-002	K04758	0.5725205922	0.000005315180637	0.2258907567	0.00007229369777	649.9450436	82.99465777
Clostridia_NA	K06407	0.5712833038	0.000003971283357	0.205190284	0.0001709376085	204.7624426	558.7956363
Peptococcaceae_NA	K01997	0.5707847056	0.000001973534925	0.2446931206	0.00003255206279	293.9246894	3014.588501
Clostridia_NA	K06402	0.5703377168	0.000000002977431645	0.3919460851	0.00000003159456903	69.17678627	475.6542339
Peptococcaceae_NA	K20608	0.5692785	0.000001588893658	0.2467535544	0.00002979693818	49.43842819	996.1907631
Clostridia UCG-014_NA	K12960	0.5691423719	0.000007382996515	0.1476557267	0.001719760606	259.5248965	26.58372334
Clostridia UCG-014_NA	K09769	0.5690291536	0.000002485552219	0.2585940913	0.00001785357417	64.19666977	16.54383709
Clostridia UCG-014_NA	K01408	0.5687678339	0.0000007090340309	0.23396401	0.00005142461538	86.89154568	12.56031747
UCG-005	K06383	0.5685892447	0.0000007106976462	0.2652104726	0.00001336904169	57.6204538	15.57246916
Clostridia_NA	K06398	0.5683205147	0.000001282265853	0.2181707026	0.00009986100074	195.5850135	584.6592042
UCG-005	K08156	-0.5683082666	0.000002047038998	0.240606495	0.00003876995651	289.4776985	-37.05555074
NK4A214 group	K03697	0.5676388488	0	0.3917193946	0.00000003197034685	89.41478582	81.38305125
Clostridia UCG-014_NA	K03784	0.5671528666	0.00002092893927	0.2826849691	0.000006159331728	152.5752068	23.1265404
NK4A214 group	K07699	0.5670290451	0.0000006269975512	0.2020964339	0.0001941072797	250.0386775	108.7161654
Clostridia vadinBB60 group_NA	K06378	0.5665491159	0.001113066257	0.1576272457	0.001161357602	190.4025766	75.14126349
NK4A214 group	K06398	0.5660298286	0.000001368800431	0.2264601955	0.00007058422031	178.9668789	84.58687217
Clostridia_NA	K06387	0.5659136845	0.00006596829171	0.2713335393	0.000010208667	134.3460917	450.7797142
Clostridia_NA	K06284	0.5658772241	0.0000004519116958	0.2811303433	0.00000660336633	116.4545957	507.8086994
UCG-005	K01408	0.5655517821	0.000005926519893	0.1802739985	0.0004709440629	83.94700835	17.57885333
Clostridia vadinBB60 group_NA	K06407	0.5642569359	0.001277256333	0.1110796571	0.007120581549	203.9913825	62.70066963
Clostridia vadinBB60 group_NA	K06390	0.5638282566	0.001956177666	0.110029671	0.007414588038	153.8163758	48.35273585
Clostridia vadinBB60 group_NA	K04758	0.5635379073	0.00001189441921	0.1585458668	0.001119949082	731.2332464	231.6826724
Clostridia_NA	K06295	0.5628964191	0.00000002595437078	0.2783287545	0.000007483439174	75.228636	470.4712526
Clostridia_NA	K06390	0.5628642879	0.000001546352718	0.2003939637	0.0002081372994	154.5103331	427.8860802
NK4A214 group	K09779	0.5623246462	0.0000002005249799	0.203061616	0.0001865681193	156.0081031	78.98929529
NK4A214 group	K18346	0.5620170105	0.000003271624683	0.236337573	0.00004649824591	103.2869377	72.63700784
NK4A214 group	K06407	0.5614321731	0.0000007748935347	0.2258900088	0.00007229596951	187.860237	83.2579229
Christensenellaceae R-7 group	K16881	0.5612537378	0.000000003640386716	0.3677787828	0.0000001089307635	5.32256717	3.575979392
Clostridia_NA	K04769	0.561019015	0.000006485673222	0.2232733325	0.0000806848104	207.8189499	573.545196
UCG-002	K06398	0.5600111491	0.00006096387713	0.2274262391	0.00006777385696	164.7817999	27.32058419
Clostridia UCG-014_NA	K01361	0.559418317	0.00002072827086	0.3310985887	0.0000006568201932	62.16373499	27.2040362
Clostridia vadinBB60 group_NA	K06295	0.5589057079	0.000006953295311	0.2696683388	0.00001098772398	69.16500984	70.62351641
UCG-005	K09769	0.558474754	0	0.3152869934	0.000001385855834	54.33473706	29.12580127
Clostridia vadinBB60 group_NA	K06284	0.5583133353	0.0001066739894	0.1650149827	0.0008666713348	115.0397008	59.33190168
Peptococcaceae_NA	K21929	0.5583033102	0.00001526547644	0.191345131	0.0003010470307	125.0870698	1608.754167
UCG-002	K06333	0.5568660987	0.00003877929172	0.2529417279	0.00002281857053	113.9489832	25.01798106
Clostridia vadinBB60 group_NA	K06405	0.5567647765	0.0007104216174	0.09790738182	0.01182117947	202.8559642	59.02234373
UCG-005	K01308	0.5565826634	0	0.372226191	0.00000008703516961	63.88118383	28.40021607
Clostridia vadinBB60 group_NA	K18346	0.5562615914	0.00005336331659	0.2470810131	0.00002938053	109.7522206	79.76072627
Clostridia vadinBB60 group_NA	K09779	0.5561224506	0.00001670008514	0.141196944	0.002214653863	167.8963641	70.73670432
Clostridia_NA	K21929	0.5559055133	0.00001797216501	0.2176817642	0.0001019163836	135.8938047	525.6399817
NK4A214 group	K06390	0.5558713431	0.0000001864100935	0.2309748148	0.00005835671991	140.9424762	65.23348874
Peptococcaceae_NA	K07727	0.5558048454	0.00000373364064	0.2614190949	0.00001578357264	697.9201054	6659.736358
NK4A214 group	K06284	0.5554712381	0	0.4018498135	0.0000000187711563	96.63688713	86.21455915
Clostridia vadinBB60 group_NA	K06283	0.5544271493	0.0006269334627	0.1182288004	0.005404044585	225.5648911	85.51465855
NK4A214 group	K06295	0.554244311	0	0.3276368708	0.0000007745237785	59.98943628	72.48579215
Clostridia vadinBB60 group_NA	K06394	0.5541466858	0.01132287618	0.12700542	0.003847673654	109.4919918	40.95600073
UCG-005	K03784	0.5538407264	0.000001134537783	0.2195133543	0.00009442259482	147.027384	32.49284154
NK4A214 group	K03091	0.5537863767	0.000001004398474	0.1882651466	0.0003411058737	935.7077116	360.5507389
Clostridia_NA	K06378	0.5523933736	0.000006718144507	0.2624570324	0.00001508333526	192.4340957	635.7870133
Clostridia vadinBB60 group_NA	K06333	0.5522708105	0.0003378122945	0.1606328373	0.00103118596	139.4869973	66.43154722
UCG-002	K06378	0.5522045372	0.00006273081604	0.1735687351	0.0006162727993	169.9831053	23.66374168
Christensenellaceae R-7 group	K18011	0.5519944274	0.00002915313185	0.2689712435	0.00001133076725	22.28090638	5.020592943
NK4A214 group	K06387	0.5518470483	0.0000004387868124	0.2014111157	0.0001996402177	125.7851878	55.15143192
NK4A214 group	K06378	0.5516155096	0.000001092790064	0.2471964846	0.00002923504839	176.2057708	87.6205837
UCG-002	K06334	0.5514006227	0.0000885934099	0.2187087192	0.0000976460317	153.2513648	28.87244059
NK4A214 group	K06402	0.5512811215	0	0.3676793689	0.0000001094766906	57.09126431	65.42071455
Clostridia vadinBB60 group_NA	K07335	0.550791654	0.00005326348718	0.08782055815	0.01742027365	406.5278799	114.2422944
Clostridia_NA	K06438	0.5503858618	0.00000001813061372	0.3442400705	0.000000348775874	91.81977315	366.3130993
Clostridia vadinBB60 group_NA	K06387	0.5500416044	0.01464153145	0.08731062304	0.01776522652	137.241108	38.99657558
Clostridia vadinBB60 group_NA	K06392	0.5491932377	0.00008027011646	0.1039232942	0.009379634983	224.3149671	70.27809346
Clostridia_NA	K03091	0.5487639947	0.0000003466027908	0.1969174584	0.0002399326167	1003.123523	2596.695865
Clostridia vadinBB60 group_NA	K06379	0.5485079573	0.000346625253	0.09878363022	0.01142959093	202.2103579	59.8105237
NK4A214 group	K04769	0.5480068809	0.000006316976576	0.206672766	0.0001608151894	193.467818	78.35979592
Clostridia_NA	K06394	0.5469237991	0.0001313022326	0.2662482195	0.00001277345325	109.2165731	388.8386856
UCG-005	K15971	0.546812702	0.000000005201160091	0.3427093328	0.0000003756877296	25.93493055	15.28076987
Clostridia vadinBB60 group_NA	K04769	0.5463304192	0.002072474503	0.1148320299	0.006161321097	207.5217346	62.72794274
UCG-002	K06405	0.5453499274	0.00003342832611	0.2005004102	0.0002072317733	174.4646927	25.34843677
Clostridia vadinBB60 group_NA	K01449	0.545020515	0.0001465969991	0.1641111686	0.0008983451067	303.8124845	135.9667045
Clostridia vadinBB60 group_NA	K06960	0.5440499485	0.00145986304	0.137299757	0.002578526172	279.9126397	88.99149351
NK4A214 group	K06394	0.5431514916	0.000003201619208	0.1979868591	0.0002296778805	101.8141966	47.61532406
Clostridia vadinBB60 group_NA	K06334	0.5430846292	0.0004674640229	0.09292777218	0.01431491322	186.9612433	62.71023006
UCG-005	K07727	0.5429373857	0.00006747758449	0.1773825432	0.000528954012	709.4494572	104.1297938
Clostridia vadinBB60 group_NA	K06402	0.5424772678	0.00001762523508	0.2187168333	0.00009761299612	68.27272606	54.18756182
Oscillospirales_NA	K12567	0.5415604772	0.02491990608	0.1478165438	0.001708942123	-0.8043243231	431.4810909
UCG-005	K12960	0.5413807111	0.00000004137693005	0.3327220504	0.0000006077938964	226.8210464	63.62522935
UCG-005	K20608	0.5411884647	0.0000003817823498	0.2762415715	0.000008212233547	46.72328049	20.00720887
UCG-002	K07699	0.5406701799	0.000008697980582	0.2306552695	0.00005914955301	227.5697948	37.43339014
Clostridia_NA	K01308	0.5400358335	0.0000000003084194517	0.1884516095	0.0003385391152	81.67705346	326.1244124
Clostridia_NA	K01449	0.5392468598	0.000002891267635	0.1402475875	0.002298336118	318.1526866	824.1967505
NK4A214 group	K04758	0.5387774695	0.00000001084232821	0.215623158	0.0001110323825	695.3060586	251.5856927
UCG-002	K03697	0.5384065305	0.000006256414393	0.2466220615	0.00002996576204	85.76650939	20.8125389
Oscillospirales_NA	K05692	0.5379827124	0.6847095984	0.1482260425	0.001681695545	-0.5329226681	59.34450838
Oscillospirales_NA	K10756	0.5378882748	0.0191692774	0.1746394997	0.0005904243447	-0.8906128107	90.72826631
Oscillospirales_NA	K11644	0.5376518997	0.0191692774	0.1654455092	0.0008519713793	-0.2785761125	28.49152754
Clostridia_NA	K14059	0.5375636984	0.00000009472989784	0.2246101806	0.00007628684726	872.7743268	2731.058397
Oscillospirales_NA	K21682	0.5373231691	0.2637754713	0.1506616629	0.001528243379	-0.3015026289	31.78536607
Oscillospirales_NA	K02147	0.537284913	0.7899962658	0.1380668161	0.002502535077	-0.846356654	107.5639785
Oscillospirales_NA	K02958	0.5371928123	0.3020380088	0.1531846516	0.001383804489	-0.7349549616	78.98069367
Oscillospirales_NA	K19525	0.5371640227	0.7213495862	0.1402152619	0.00230123964	-0.346152611	39.64794264
NK4A214 group	K06405	0.5370813228	0.00000001945514253	0.2309020732	0.00005853628534	185.1254345	84.4004565
Oscillospirales_NA	K09580	0.536561494	0.2875210815	0.12247309	0.004586156401	-0.2903136422	36.36607262
Clostridia_NA	K07335	0.5364904972	0.0000000009556932053	0.236890933	0.0000454176265	400.9967404	1230.333177
Oscillospirales_NA	K03021	0.5364289476	0.2979642014	0.1411313305	0.002220339655	-0.797104361	89.71493763
Clostridia_NA	K06379	0.5363223589	0.0000004495618567	0.1602939988	0.001045112758	204.0392273	499.5896604
Oscillospirales_NA	K02883	0.5363048034	0.06139635254	0.1381771052	0.002491791947	-1.200687443	148.5471836
NK4A214 group	K21929	0.5359287495	0.0000009092038863	0.2421877051	0.00003623780498	119.8192061	78.7328304
NK4A214 group	K06438	0.535665978	0.00002312987787	0.2304443133	0.00005967870654	85.81621048	42.56054563
Oscillospirales_NA	K00814	0.535633709	0.3596160577	0.1376021013	0.002548305819	-0.5211097793	55.3847551
Clostridia_NA	K06405	0.5355664571	0.000001865240035	0.1512529997	0.001493115053	205.0519014	481.0391535
Oscillospirales_NA	K04456	0.5353431684	0.05865388989	0.148744363	0.001647820124	-0.6342580334	68.04308535
NK4A214 group	K07335	0.5353379285	0.0000006238419496	0.1935304384	0.0002754531819	374.5101927	157.9158083
Oscillospirales_NA	K13117	0.5352902799	0.0191692774	0.2063399012	0.0001630357523	-0.3670142007	36.9315085
UCG-002	K01408	0.5350759401	0.0001293921169	0.2070806931	0.0001581341256	76.13556158	13.91631102
NK4A214 group	K01449	0.534904964	0.000006434980379	0.1942374622	0.0002676376424	286.9138218	137.7374844
Clostridia_NA	K06960	0.534696452	0.00003870675468	0.1936615604	0.0002739870851	284.2779682	693.0347642
NK4A214 group	K06379	0.534496904	0.000001785742437	0.1635963184	0.0009168924675	190.0959593	71.67109241
Clostridia_NA	K06392	0.5343293215	0.0000005516856488	0.1739839226	0.00060612113	226.1619134	596.2628803
Oscillospirales_NA	K03252	0.5339514928	0.3276404549	0.1240712554	0.0043110155	-0.4811522302	53.43718486
Oscillospirales_NA	K06283	0.5338931225	0.03903877714	0.1215259823	0.004757331708	220.6573148	1752.557747
Oscillospirales_NA	K14550	0.5337850408	0.3276404549	0.124594195	0.004224579557	-0.1032310049	11.35642634
Oscillospirales_NA	K14758	0.5337272574	0.3276404549	0.1247473494	0.004199590746	-0.2959062225	32.46082852
UCG-002	K07099	0.5336824858	0.00003374151643	0.251892768	0.00002387749931	118.8274199	26.83405386
Oscillospirales_NA	K00993	0.533681197	0.3276404549	0.1248619457	0.004180988715	-0.1863926355	20.40382549
Clostridia UCG-014_NA	K07650	0.5336224816	0.001055248268	0.3637618421	0.000000133236774	21.23573932	6.138651523
Oscillospirales_NA	K02938	0.5335587918	0.9941223473	0.1247022224	0.004206938482	-3.866930813	423.4969088
NK4A214 group	K06392	0.5334765583	0.000000169503649	0.18750552	0.0003517606709	208.5232952	87.90077303
Oscillospirales_NA	K12393	0.5333758418	0.3276404549	0.1255030785	0.004078408048	-0.3856901418	41.71270891
Oscillospirales_NA	K02995	0.5332212235	0.009921498364	0.1426831097	0.00208964021	-2.407659029	291.299029
Oscillospirales_NA	K17917	0.5332145896	0.3276404549	0.1257838049	0.004034278721	-0.2017800138	21.70471754
Oscillospirales_NA	K15305	0.5330034961	0.5236198998	0.1184864749	0.005350513822	-0.169930479	20.48783276
NK4A214 group	K06333	0.5329129452	0.00001164215778	0.1964547408	0.0002445071678	130.7608884	68.40858479
Oscillospirales_NA	K04097	0.5328948269	0.3276404549	0.1262644921	0.003959809023	-1.276403139	136.0021278
UCG-002	K07335	0.5328560982	0.00000280931352	0.2835555681	0.000005923500203	328.6575879	61.60737816
Clostridia vadinBB60 group_NA	K07099	0.5324485516	0.00002180110183	0.1667907759	0.0008075962748	145.7626386	72.7578129
Oscillospirales_NA	K05665	0.5324222098	0.313530057	0.1198668708	0.005072556965	-0.5422561475	83.65032811
Oscillospirales_NA	K14808	0.5323856647	0.04971856247	0.1485883061	0.001657948182	-0.5148051855	58.05082987
UCG-002	K06392	0.5323287399	0.0000270322416	0.2196675572	0.00009381681016	189.6293118	30.66417576
Clostridia UCG-014_NA	K16881	0.5321371075	0.0000002602210262	0.3584896582	0.0000001732420581	7.245894866	4.064276165
Oscillospirales_NA	K00922	0.5319872768	0.1102072371	0.1272974909	0.003804337407	-0.1195287329	12.46586484
Oscillospirales_NA	K02214	0.5319872768	0.1102072371	0.1272974909	0.003804337407	-0.01913092154	1.995197944
Oscillospirales_NA	K02542	0.5319872768	0.1102072371	0.1272974909	0.003804337407	-0.1188195255	12.39190033
Oscillospirales_NA	K02684	0.5319872768	0.1102072371	0.1272974909	0.003804337407	-0.0590325579	6.1566108
Oscillospirales_NA	K02736	0.5319872768	0.1102072371	0.1272974909	0.003804337407	-0.07652368616	7.980791777
Oscillospirales_NA	K02737	0.5319872768	0.1102072371	0.1272974909	0.003804337407	-0.1099010386	11.46177542
Oscillospirales_NA	K02739	0.5319872768	0.1102072371	0.1272974909	0.003804337407	-0.07652368616	7.980791777
Oscillospirales_NA	K03022	0.5319872768	0.1102072371	0.1272974909	0.003804337407	-0.1180651158	12.3132216
Oscillospirales_NA	K03035	0.5319872768	0.1102072371	0.1272974909	0.003804337407	-0.4695771651	48.97304045
Oscillospirales_NA	K03039	0.5319872768	0.1102072371	0.1272974909	0.003804337407	-0.0772388608	8.055378616
Oscillospirales_NA	K03239	0.5319872768	0.1102072371	0.1272974909	0.003804337407	-0.1609978852	16.79075673
Oscillospirales_NA	K03259	0.5319872768	0.1102072371	0.1272974909	0.003804337407	-0.2146638469	22.38767564
Oscillospirales_NA	K04354	0.5319872768	0.1102072371	0.1272974909	0.003804337407	-0.5262808227	54.88676609
Oscillospirales_NA	K05128	0.5319872768	0.1102072371	0.1272974909	0.003804337407	-0.03826184308	3.990395889
Oscillospirales_NA	K05667	0.5319872768	0.1102072371	0.1272974909	0.003804337407	-0.4566054202	47.62019403
Oscillospirales_NA	K05724	0.5319872768	0.1102072371	0.1272974909	0.003804337407	-0.1222567767	12.7503774
Oscillospirales_NA	K06640	0.5319872768	0.1102072371	0.1272974909	0.003804337407	-0.1099010386	11.46177542
Oscillospirales_NA	K08057	0.5319872768	0.1102072371	0.1272974909	0.003804337407	-0.1565257217	16.32434682
Oscillospirales_NA	K08062	0.5319872768	0.1102072371	0.1272974909	0.003804337407	-0.111182396	11.59541047
Oscillospirales_NA	K08855	0.5319872768	0.1102072371	0.1272974909	0.003804337407	-0.2347885825	24.48652023
Oscillospirales_NA	K08959	0.5319872768	0.1102072371	0.1272974909	0.003804337407	-0.4459293942	46.50677223
Oscillospirales_NA	K09519	0.5319872768	0.1102072371	0.1272974909	0.003804337407	-0.2771650584	28.90603851
Oscillospirales_NA	K10359	0.5319872768	0.1102072371	0.1272974909	0.003804337407	-0.122740962	12.80087394
Oscillospirales_NA	K10365	0.5319872768	0.1102072371	0.1272974909	0.003804337407	-0.1180651158	12.3132216
Oscillospirales_NA	K10849	0.5319872768	0.1102072371	0.1272974909	0.003804337407	-0.1132131247	11.80719879
Oscillospirales_NA	K10865	0.5319872768	0.1102072371	0.1272974909	0.003804337407	-0.0772388608	8.055378616
Oscillospirales_NA	K11108	0.5319872768	0.1102072371	0.1272974909	0.003804337407	-0.2523529192	26.31833624
Oscillospirales_NA	K11204	0.5319872768	0.1102072371	0.1272974909	0.003804337407	-0.2529966767	26.38547486
Oscillospirales_NA	K11274	0.5319872768	0.1102072371	0.1272974909	0.003804337407	-0.3190949075	33.2789773
Oscillospirales_NA	K11348	0.5319872768	0.1102072371	0.1272974909	0.003804337407	-0.05917344705	6.171304382
Oscillospirales_NA	K11728	0.5319872768	0.1102072371	0.1272974909	0.003804337407	-0.0640663419	6.681593116
Oscillospirales_NA	K11839	0.5319872768	0.1102072371	0.1272974909	0.003804337407	-0.3203317095	33.40796558
Oscillospirales_NA	K11848	0.5319872768	0.1102072371	0.1272974909	0.003804337407	-0.1261024124	13.15144561
Oscillospirales_NA	K12662	0.5319872768	0.1102072371	0.1272974909	0.003804337407	-0.1180651158	12.3132216
Oscillospirales_NA	K12829	0.5319872768	0.1102072371	0.1272974909	0.003804337407	-0.2391081351	24.93701407
Oscillospirales_NA	K12834	0.5319872768	0.1102072371	0.1272974909	0.003804337407	-0.1614171505	16.83448266
Oscillospirales_NA	K12847	0.5319872768	0.1102072371	0.1272974909	0.003804337407	-0.4807637679	50.13971122
Oscillospirales_NA	K12861	0.5319872768	0.1102072371	0.1272974909	0.003804337407	-0.1132131247	11.80719879
Oscillospirales_NA	K12893	0.5319872768	0.1102072371	0.1272974909	0.003804337407	-0.2347885825	24.48652023
Oscillospirales_NA	K13201	0.5319872768	0.1102072371	0.1272974909	0.003804337407	-0.0772388608	8.055378616
Oscillospirales_NA	K13519	0.5319872768	0.1102072371	0.1272974909	0.003804337407	-0.114151355	11.90504851
Oscillospirales_NA	K14207	0.5319872768	0.1102072371	0.1272974909	0.003804337407	-0.09096211751	9.486601547
Oscillospirales_NA	K14560	0.5319872768	0.1102072371	0.1272974909	0.003804337407	-0.1508131041	15.72856774
Oscillospirales_NA	K14779	0.5319872768	0.1102072371	0.1272974909	0.003804337407	-0.3237979855	33.76946968
Oscillospirales_NA	K15025	0.5319872768	0.1102072371	0.1272974909	0.003804337407	-0.1173942913	12.24326011
Oscillospirales_NA	K15030	0.5319872768	0.1102072371	0.1272974909	0.003804337407	-0.07652368616	7.980791777
Oscillospirales_NA	K15283	0.5319872768	0.1102072371	0.1272974909	0.003804337407	-0.1596159291	16.64663006
Oscillospirales_NA	K15687	0.5319872768	0.1102072371	0.1272974909	0.003804337407	-0.07652368616	7.980791777
Oscillospirales_NA	K15730	0.5319872768	0.1102072371	0.1272974909	0.003804337407	-0.4017493523	41.89915683
Oscillospirales_NA	K17267	0.5319872768	0.1102072371	0.1272974909	0.003804337407	-0.5466828319	57.01452803
Oscillospirales_NA	K17498	0.5319872768	0.1102072371	0.1272974909	0.003804337407	-0.1132131247	11.80719879
Oscillospirales_NA	K18327	0.5319872768	0.1102072371	0.1272974909	0.003804337407	-0.1180651158	12.3132216
Oscillospirales_NA	K19466	0.5319872768	0.1102072371	0.1272974909	0.003804337407	-0.02782679497	2.902106101
Oscillospirales_NA	K19944	0.5319872768	0.1102072371	0.1272974909	0.003804337407	-0.1132131247	11.80719879
Oscillospirales_NA	K19993	0.5319872768	0.1102072371	0.1272974909	0.003804337407	-0.1073319234	11.19383782
Oscillospirales_NA	K20069	0.5319872768	0.1102072371	0.1272974909	0.003804337407	-0.6822158813	71.1495116
Oscillospirales_NA	K20101	0.5319872768	0.1102072371	0.1272974909	0.003804337407	-0.216673808	22.59729807
Oscillospirales_NA	K20282	0.5319872768	0.1102072371	0.1272974909	0.003804337407	-0.2376974676	24.78989304
Oscillospirales_NA	K20288	0.5319872768	0.1102072371	0.1272974909	0.003804337407	-0.07605421569	7.931829865
Oscillospirales_NA	K20294	0.5319872768	0.1102072371	0.1272974909	0.003804337407	-0.2414968278	25.18613509
Oscillospirales_NA	K20553	0.5319872768	0.1102072371	0.1272974909	0.003804337407	-0.1180651158	12.3132216
Oscillospirales_NA	K21343	0.5319872768	0.1102072371	0.1272974909	0.003804337407	-0.02951627895	3.0783054
Oscillospirales_NA	K22063	0.5319872768	0.1102072371	0.1272974909	0.003804337407	-0.1530473723	15.96158355
Clostridia_NA	K04758	0.53175721	0.0000001398198238	0.2142321285	0.0001176376709	743.8504788	1765.948723
NK4A214 group	K06960	0.5308114892	0.00007375069173	0.163033066	0.0009376138186	268.7903932	90.29705913
UCG-002	K06394	0.5307107457	0.000420760764	0.1393472001	0.002380575295	98.40468805	12.87479594
Oscillospirales_NA	K04409	0.5301391427	0.7715530496	0.1050290231	0.00898893621	-0.2467728506	38.92023825
Clostridia_NA	K06400	0.5296778441	0.0000003192289659	0.1247670702	0.004196383726	1985.477063	4792.339639
UCG-002	K06379	0.5296342548	0.00004955902018	0.131405498	0.003243507112	182.5460908	20.70268618
Clostridia vadinBB60 group_NA	K06438	0.52930967	0.0001221982922	0.1053566843	0.008876301354	94.41039558	30.90530896
Oscillospirales_NA	K02320	0.5291503996	0.06289999995	0.1341803762	0.002911689972	-0.3648137517	44.11400054
UCG-002	K06390	0.5290514356	0.00006929581826	0.1820447174	0.0004385442779	134.3952643	18.66551607
Clostridia_NA	K19055	0.5286060926	0.000002375639001	0.288107182	0.00000482655226	233.7753214	630.4715388
Clostridia_NA	K06333	0.5285558651	0.0000008541772404	0.2624065401	0.00001511668846	141.4574943	556.7551277
Clostridia UCG-014_NA	K01997	0.5283190721	0.0000570530686	0.1052278045	0.008920435842	318.8854624	23.53508065
Oscillospirales_NA	K02210	0.5277807301	0.3467779163	0.1244811969	0.004243110569	-1.006419595	110.9035342
Clostridia UCG-014_NA	K03664	0.5274975109	0.00000835005645	0.2125191035	0.000126300371	447.3389094	15.94544364
[Eubacterium] coprostanoligenes group_NA	K06398	0.5274495702	0.002561211542	0.1133777705	0.006516845589	180.1092181	41.44991481
Clostridia_NA	K06385	0.527140431	0.000007846639464	0.1226654177	0.004552147525	190.5020997	361.3573118
Oscillospirales_NA	K03097	0.52697678	0.7715530496	0.1052629623	0.00890837454	-0.3425174749	51.97427096
Oscillospirales_NA	K08856	0.5259406093	0.8719268718	0.111225318	0.007080719777	-0.1510960207	22.01160673
NK4A214 group	K14059	0.5255990828	0.000000180197486	0.2544366171	0.00002138811243	787.6931224	412.7703803
Oscillospirales_NA	K05668	0.5253339477	0.02798683914	0.1399457354	0.002325589883	-0.4383093579	49.96824682
Oscillospirales_NA	K05956	0.5253330501	0.199000175	0.1247903998	0.004192592943	-0.1333432509	15.19253103
Clostridia vadinBB60 group_NA	K21929	0.5252648959	0.0009408937175	0.1940135277	0.0002700892926	130.0986892	75.67870251
Oscillospirales_NA	K04758	0.5249961885	0.01448709926	0.1693033611	0.0007307020116	716.3269237	4839.580565
Clostridia vadinBB60 group_NA	K06385	0.5247869981	0.001114673523	0.1084400585	0.007882785256	186.5824688	51.81445705
UCG-002	K06407	0.5238929277	0.0004569868544	0.1351889367	0.002799576785	185.1013745	20.75918535
[Eubacterium] coprostanoligenes group_NA	K03091	0.5238233385	0.00270051219	0.1124308196	0.006759207879	926.9888731	192.9642136
Oscillospirales_NA	K05360	0.523227692	0.5236198998	0.1038899332	0.009391681749	-0.07461108238	11.29469988
NK4A214 group	K06283	0.5230530348	0.0000001834032676	0.2564745091	0.00001957790799	201.9896441	117.2797888
Bacteroides	K03091	-0.5228460126	0.001053757505	0.1923396923	0.0002891229921	1459.720412	-17.52552382
[Eubacterium] coprostanoligenes group_NA	K07699	0.5226361615	0.002251031708	0.128022111	0.003698891779	245.9568555	59.9252634
Oscillospirales_NA	K19788	0.5225473123	0.274327292	0.1225756011	0.00456799844	-0.4069270612	47.02063197
NK4A214 group	K06334	0.5223361755	0.00003923001252	0.1641639524	0.0008964645082	173.2179806	77.61160737
Clostridia vadinBB60 group_NA	K01408	0.522207918	0.0007465476815	0.1009276233	0.01052514969	91.73178463	32.37237243
UCG-005	K08974	0.5218064847	0.00000008343786406	0.172728879	0.0006373197859	127.045034	25.14049011
Clostridia vadinBB60 group_NA	K14059	0.5215444845	0.00007388980433	0.09855351836	0.01153115526	878.282832	275.8878907
UCG-002	K06295	0.5213288698	0.00005860960622	0.1312103201	0.003268202573	63.59633042	14.78438188
[Eubacterium] coprostanoligenes group_NA	K03697	0.5210024302	0.0000006378815718	0.2938516982	0.000003721031625	83.05731213	48.81611267
Peptococcaceae_NA	K01308	0.5201826387	0.0000006885831933	0.2388536135	0.0000417786253	71.48541524	1198.541019
Peptococcaceae_NA	K18011	0.5200760846	0.00000002197140212	0.3519870997	0.0000002388352764	21.98329739	555.361033
UCG-002	K01449	0.5198824517	0.0003247020802	0.115030762	0.006114254522	282.6784666	34.16294623
Clostridia vadinBB60 group_NA	K06400	0.5197879854	0.001893118082	0.05821806574	0.054767997	1990.552155	499.2370304
NK4A214 group	K06400	0.5192694473	0.00001620300466	0.1398058555	0.002338327099	1837.840066	720.3818012
NK4A214 group	K06385	0.5190835436	0.0000002610300764	0.1965066945	0.0002439893229	174.8801067	64.94816749
NK4A214 group	K19055	0.5183431702	0.00000913646184	0.2229973983	0.00008162288831	221.1132332	78.76636309
Bacteroides	K04758	-0.5174093274	0.0002487398881	0.2598235093	0.00001692214066	1083.266906	-13.28105524
Clostridia vadinBB60 group_NA	K19055	0.5173920929	0.003103135857	0.07313374867	0.03067474069	239.6760714	48.44262465
Clostridia vadinBB60 group_NA	K06383	0.5167933399	0.00008360945733	0.1439194916	0.001990951798	64.65145801	28.23367824
Clostridia_NA	K06334	0.516744877	0.000001975134552	0.2379069439	0.00004349689258	184.4943028	657.9439323
[Eubacterium] coprostanoligenes group_NA	K06378	0.5161976831	0.001956691605	0.110840189	0.007186599327	179.310613	40.63369204
NK4A214 group	K01308	0.5159514222	0.00000008560212601	0.2023745643	0.0001919047695	72.06583778	47.99144192
UCG-002	K08156	-0.5156185834	0.00002529529225	0.1795364131	0.0004851209817	295.5450119	-23.64319673
UCG-005	K08722	0.5153836318	0	0.3036920432	0.000002372581229	101.5629564	30.68543516
Bacteroides	K06283	-0.515382291	0.0009035482071	0.1775538535	0.0005253302506	351.0602752	-4.692683294
UCG-002	K06960	0.5152832573	0.003651552394	0.1179419747	0.005464255197	261.7077061	24.75327263
UCG-002	K06383	0.5149166583	0.00003863633199	0.2440934037	0.00003339956753	53.06286889	11.03495309
UCG-002	K06284	0.5146848262	0.0001231943365	0.1574271282	0.001170575671	101.2785622	17.3920663
[Eubacterium] coprostanoligenes group_NA	K06407	0.5143335803	0.0003226702249	0.1460218773	0.0018335627	184.3445632	46.35949363
UCG-005	K01997	0.5141952676	0	0.4160811476	0.000000008755213625	271.6078778	74.61692781
[Eubacterium] coprostanoligenes group_NA	K04758	0.5141823712	0.0003907849304	0.1457147413	0.001855767798	682.0578786	143.232853
Oscillospirales_NA	K08333	0.5136407153	0.05242196856	0.1861308413	0.0003718760727	-0.1260912013	17.37167039
Clostridia UCG-014_NA	K08974	0.513213134	0.0000004174479967	0.1921934217	0.000290847251	132.8100476	16.63269462
Oscillospirales_NA	K06333	0.5125626659	0.005057658823	0.1604251163	0.001039701866	136.0174437	1341.999104
Bacteroides	K06398	-0.5123801001	0.001014221413	0.1936197786	0.000274453424	294.4732769	-3.761291643
Oscillospirales_NA	K03091	0.5121396873	0.01756550886	0.1299919377	0.00342661027	973.4377755	6503.937073
UCG-002	K09769	0.5117926797	0.000000152417271	0.2919884484	0.000004049448545	45.69336253	20.70322559
Oscillospirales_NA	K06334	0.5116834077	0.007026378686	0.1812940804	0.0004520035997	174.8124669	1770.582981
Clostridia_NA	K06283	0.5116466809	0.000001799493367	0.2425718513	0.00003564739412	225.273888	803.1909782
[Eubacterium] coprostanoligenes group_NA	K18346	0.5116176917	0.001890001986	0.1577253978	0.001156862479	99.67737565	41.09557248
[Eubacterium] coprostanoligenes group_NA	K06390	0.5110456249	0.007717855991	0.1052462944	0.008914090637	143.0501495	30.49610383
Clostridia vadinBB60 group_NA	K09769	0.5088322571	0.000001175449595	0.111131814	0.007106282682	70.596434	42.55881865
[Eubacterium] coprostanoligenes group_NA	K06295	0.5085998051	0.000003473689215	0.2446067791	0.00003267277458	54.41366564	43.37539155
Lachnospiraceae ND3007 group	K07353	0.5074745437	0.578675522	0.1896748096	0.0003221633884	-2.013509952	23.12311415
[Eubacterium] coprostanoligenes group_NA	K06333	0.5072276307	0.0003126846189	0.1757414831	0.0005649315428	122.2663493	44.80940237
Lachnospiraceae ND3007 group	K12146	0.5071613409	0.02048967403	0.2625487455	0.00001502293636	-6.395130577	62.26596629
Clostridia vadinBB60 group_NA	K08156	-0.5071022816	0.001566777242	0.058620007	0.05391297872	266.0167301	-45.01611797
[Eubacterium] coprostanoligenes group_NA	K06284	0.5070031022	0.00003744080675	0.1987247788	0.0002228528257	98.01758528	41.98821345
Lachnospiraceae ND3007 group	K17468	0.5067808116	0.6822860074	0.1643159493	0.0008910706545	-2.901928812	21.27674057
UCG-002	K18346	0.5067371758	0.00001179858439	0.2131830008	0.0001228716023	93.34617678	22.23466115
[Eubacterium] coprostanoligenes group_NA	K09779	0.5064743403	0.0002588990327	0.1414246694	0.002195031119	151.2788726	45.6530256
Lachnospiraceae ND3007 group	K07354	0.506407121	0.1470264682	0.2411077003	0.00003794921867	-12.37254819	91.03720117
Lachnospiraceae ND3007 group	K22486	0.5058992946	0.551139435	0.1861793091	0.0003711480913	-2.301934416	17.49499667
Lachnospiraceae ND3007 group	K11920	0.5058362133	0.1879226509	0.2173971934	0.000103131594	-4.946647081	39.78780631
Clostridia_NA	K07727	0.5056777188	0.0000002763432374	0.3111715951	0.000001678809235	741.0284732	2225.79287
Bacteroides	K06333	-0.5055999624	0.007071553509	0.1540585953	0.001336969622	221.4465783	-2.913247876
Lachnospiraceae ND3007 group	K07352	0.5052305874	0.7436219964	0.1810477662	0.0004565076099	-2.658282124	23.84508022
Lachnospiraceae ND3007 group	K01725	0.5050115228	0.2898958679	0.1711620359	0.0006784840272	-1.735738636	30.70720942
Lachnospiraceae ND3007 group	K05708	0.5044109207	0.4891329468	0.2295402752	0.00006199909905	-5.320367021	38.02832751
Bacteroides	K06378	-0.5043051036	0.006176842854	0.152878173	0.001400607467	283.5000935	-3.313697508
[Eubacterium] coprostanoligenes group_NA	K06394	0.5041636746	0.002597938301	0.1117052769	0.006950934022	101.2584069	24.76954707
Lachnospiraceae ND3007 group	K07356	0.5041514892	0.168579403	0.2426229579	0.00003556955597	-2.438649314	19.16748676
Peptococcaceae_NA	K03664	0.5040644002	0.000001926846102	0.2878918919	0.000004873660044	438.8399186	1558.902876
Lachnospiraceae ND3007 group	K19779	0.5036225893	0.03069144847	0.2075939283	0.0001548228713	-4.374101813	28.30255855
NK4A214 group	K07099	0.5035891232	0.0000001136814155	0.2186771536	0.00009777465046	135.0857274	77.57423013
[Eubacterium] coprostanoligenes group_NA	K06283	0.503578779	0.002645363544	0.09884992494	0.0114004964	209.4526968	50.42453504
[Eubacterium] coprostanoligenes group_NA	K06405	0.5030767297	0.003665239865	0.08226776082	0.02156886818	191.6629568	34.88979171
Lachnospiraceae ND3007 group	K12678	0.5027303425	0.5111187349	0.1682636355	0.0007616094192	-16.59727261	259.5178621
Lachnospiraceae ND3007 group	K03229	0.5027079609	0.3984548554	0.2139638981	0.0001189547448	-1.848893648	32.02942994
Lachnospiraceae ND3007 group	K18015	0.5026406496	0.3346648864	0.2152210863	0.0001129034939	-4.023643185	30.13303335
Lachnospiraceae ND3007 group	K22487	0.5021066138	0.9945143271	0.1929759332	0.0002817384452	-3.198458165	21.21989222
Lachnospiraceae ND3007 group	K13483	0.502063572	0.4174719167	0.1819931161	0.000439456825	-4.326266821	37.90214096
Lachnospiraceae ND3007 group	K19780	0.5014397577	0.09778877809	0.2068581931	0.0001595910295	-2.979415991	22.78348256
UCG-002	K08974	0.5013128839	0.00001520873611	0.2757886839	0.000008379254235	109.3658631	23.46441919
Lachnospiraceae ND3007 group	K12142	0.5005394659	0.003723129888	0.261060455	0.00001603280421	-6.959730725	61.90911675
Lachnospiraceae ND3007 group	K12813	0.5005328057	0.8285998197	0.180385267	0.00046884091	-2.991338179	18.85606044
Lachnospiraceae ND3007 group	K22488	0.5004192238	0.5832755634	0.2233750366	0.00008034171161	-2.91418763	18.69613441
Lachnospiraceae ND3007 group	K17473	0.5003763148	0.08236286805	0.1467530992	0.001781743662	-3.609970317	32.23562078

## Sheet: taxa.vs.KO.NFSgroup
Table S4C. Correlation analysis between 16S characterized genera and KEGG functions in the NFS group performed by mixOmics sPLS-canonical.
x	y	r	spearman.pvalue	lm.r.squared	lm.pvalue	lm.intercept	lm.estimate
Intestinimonas	K00451	0.9336796335	0.02409213335	0.9102172342	0	-1.056213701	5.516901948
Intestinimonas	K06718	0.9315716803	0.08551171777	0.9089440736	0	-0.0852692945	0.4241163226
Intestinimonas	K10827	0.9315716803	0.08551171777	0.9089440736	0	-0.04305677247	0.214157747
Intestinimonas	K20993	0.9315716803	0.08551171777	0.9089440736	0	-0.09453769607	0.4702159229
Intestinimonas	K21101	0.9315716803	0.08551171777	0.9089440736	0	-0.02823853259	0.1404541068
Intestinimonas	K04496	0.9305935048	0.1696812006	0.8993159861	0	-1.538487068	8.655485112
Intestinimonas	K14195	0.9297127595	0.00005909403332	0.9219426458	0	-0.5749156747	3.557666751
Intestinimonas	K14351	0.9274915576	0.08185534826	0.8869853705	0	-1.571447752	8.977766045
Intestinimonas	K06981	0.9251412909	0.3324503176	0.8897069606	0	-3.755104916	21.46577421
Intestinimonas	K21583	0.9202533321	0.004424541138	0.8893817222	0	-1.612835416	13.39372022
Intestinimonas	K02450	0.9179231831	0.8433226584	0.8663326998	0	-41.40351356	393.146502
Intestinimonas	K01617	0.9177449347	0.002363600814	0.8874224189	0	-0.7508865657	5.281145236
Intestinimonas	K21260	0.9172886954	0.01597086474	0.8732770977	0	-0.8038436806	8.740325408
Intestinimonas	K09004	0.9156621055	0.01434748716	0.8664937546	0	0.3456190797	28.00922008
Intestinimonas	K21298	0.9094078565	0.1869337492	0.8597088208	0	-1.294088774	8.332571694
Intestinimonas	K21578	0.8983768539	0.002497071698	0.8391795775	0	-0.9023014962	16.40051822
Intestinimonas	K17241	0.8950726361	0.04868545722	0.8226501387	0	-1.116613192	13.6488798
Escherichia-Shigella	K18142	0.8926703489	0	0.8895867499	0	-2.223775094	17.29247736
Escherichia-Shigella	K16322	0.8918370795	0	0.8759286157	0	-0.737019928	14.98067965
Intestinimonas	K15668	0.8900551641	0.2644606781	0.8278938827	0	-1.237885999	13.33487186
Escherichia-Shigella	K11106	0.8893385534	0	0.8669395881	0	0.4033411215	8.5755917
Escherichia-Shigella	K03468	0.8892654964	0	0.8742652439	0	-0.4082909938	13.10709054
Escherichia-Shigella	K07312	0.8890428513	0	0.8978649114	0	-1.621225577	6.256644179
Escherichia-Shigella	K16263	0.8889716643	0	0.8772578393	0	0.5373518852	8.637272684
Intestinimonas	K17243	0.8888357474	0.04087563476	0.8245593516	0	-0.1225227337	16.82032559
Escherichia-Shigella	K03185	0.8880762414	0	0.8731506713	0	-0.1896045515	5.503813523
Escherichia-Shigella	K18800	0.8879447185	0	0.8746732623	0	-0.06743526071	7.80231032
Escherichia-Shigella	K19776	0.8872692593	0	0.8718928599	0	0.7931096077	10.04585298
Escherichia-Shigella	K01146	0.8866098003	0	0.8697991314	0	0.5391455618	6.431349152
Escherichia-Shigella	K07701	0.8865578946	0	0.8882542364	0	0.3962983319	9.498978345
Intestinimonas	K11060	0.8862499717	0.8147239168	0.8178860907	0	-0.5957834785	10.10613739
Escherichia-Shigella	K11201	0.8859426242	0	0.9142174293	0	-3.047322289	26.78121796
Escherichia-Shigella	K19234	0.8855198661	0	0.8573565967	0	-0.03356027327	5.69763898
Escherichia-Shigella	K05796	0.8849377288	0.000000001526489457	0.8842765303	0	13.39765748	21.19512758
Intestinimonas	K18151	0.8847459434	0.6652717887	0.8097026654	0	-0.444358684	7.146136371
Escherichia-Shigella	K07285	0.8838498327	0	0.875895873	0	0.2466234747	10.25726022
Escherichia-Shigella	K01087	0.8832646184	0	0.8448601912	0	0.661950176	5.853125201
Escherichia-Shigella	K03838	0.8828290325	0	0.8736764536	0	-0.3695821385	8.322337329
Intestinimonas	K02277	0.8826955265	0.0004308032849	0.8398344317	0	0.2699718164	12.52315632
Escherichia-Shigella	K21602	0.8820635424	0	0.9222614698	0	1.832920389	4.260088924
Escherichia-Shigella	K18899	0.8820427326	0	0.9476721824	0	-5.007997594	15.215858
Escherichia-Shigella	K02498	0.8819127708	0	0.8343855348	0	3.537092955	8.957508576
Escherichia-Shigella	K02680	0.8817045051	0	0.8880419933	0	0.9371290256	7.112732138
Escherichia-Shigella	K03782	0.8814970269	0	0.8914510356	0	0.2748936092	12.33555907
Intestinimonas	K21910	0.8814527534	0.06690035444	0.8238179219	0	1.714061547	29.30156922
Intestinimonas	K22233	0.8811907854	0.04563571617	0.8203470599	0	0.3956992848	25.2136432
Escherichia-Shigella	K11066	0.8803160501	0	0.8419026611	0	1.20468741	4.837871766
Escherichia-Shigella	K20881	0.8799255731	0	0.8500051184	0	1.207594727	8.068715433
Escherichia-Shigella	K08994	0.8798286314	0	0.8377555857	0	0.161777991	5.90249419
Escherichia-Shigella	K18898	0.8795037737	0	0.9481905027	0	-0.7527038022	3.518325134
Escherichia-Shigella	K07336	0.8792061324	0	0.856358089	0	0.4467945855	5.167040435
Escherichia-Shigella	K00932	0.8791720189	0	0.8875087393	0	-0.7145901034	6.004398649
Escherichia-Shigella	K08326	0.8790232816	0	0.9430650247	0	-0.8984320102	5.553661512
Escherichia-Shigella	K11736	0.8780247949	0	0.84501608	0	0.5729874916	7.344785703
Escherichia-Shigella	K07350	0.8777706656	0	0.8944546064	0	-2.702297499	17.70510176
Escherichia-Shigella	K10973	0.8776723887	0	0.9124637844	0	-1.639004097	6.290732999
Escherichia-Shigella	K13938	0.8772432058	0	0.8397871964	0	0.3980274336	5.462037977
Escherichia-Shigella	K07471	0.8769070411	0	0.9498996194	0	-0.7901738303	3.849571737
Escherichia-Shigella	K00631	0.8761400194	0	0.8126983457	0	4.640647732	11.41543008
Escherichia-Shigella	K13650	0.8758997176	0	0.8731010048	0	-0.6928985369	7.310105218
Escherichia-Shigella	K19761	0.874827862	0	0.9279066475	0	-0.6762377454	3.688910532
Escherichia-Shigella	K11203	0.8746875966	0	0.9122345909	0	1.020700006	14.23941159
Escherichia-Shigella	K08989	0.8743631908	0	0.9251844938	0	0.1921143332	4.676704076
Escherichia-Shigella	K05775	0.8742340908	0	0.8377187096	0	1.514924327	6.703050229
Intestinimonas	K13653	0.8737303926	0.003857835752	0.8223377591	0	111.6265547	266.1648692
Intestinimonas	K01569	0.8735785835	0.03936635934	0.8129034785	0	0.116215958	8.411939609
Escherichia-Shigella	K14065	0.8729475789	0	0.942884606	0	-2.559698174	6.892970832
Escherichia-Shigella	K02423	0.871705643	0	0.909023311	0	-1.624498119	5.935771397
Escherichia-Shigella	K11202	0.8697600459	0	0.8957419084	0	2.91081307	17.28288645
Intestinimonas	K10672	0.8694865807	0.001638134003	0.7805330201	0	12.87785115	99.76597814
Escherichia-Shigella	K02848	0.8691711246	0	0.9375242638	0	0.4158482529	5.769247673
DTU089	K00451	0.8689911205	0.09497130942	0.6634845355	0	-0.7773245866	48.90538967
Escherichia-Shigella	K04013	0.8676567252	0	0.8979124937	0	-0.2690411463	6.703364998
Intestinimonas	K06888	0.866807207	0.0000000001958073207	0.8551877122	0	5.516766568	41.9971352
DTU089	K14195	0.8661558599	0.1288366565	0.6762096689	0	-0.3973373473	31.63534566
DTU089	K06718	0.8661535921	0.08299266514	0.6608666552	0	-0.06371830886	3.75484409
DTU089	K10827	0.8661535921	0.08299266514	0.6608666552	0	-0.0321745916	1.896010382
DTU089	K20993	0.8661535921	0.08299266514	0.6608666552	0	-0.070644212	4.162979317
DTU089	K21101	0.8661535921	0.08299266514	0.6608666552	0	-0.02110151787	1.243487329
DTU089	K04496	0.8657983901	0.03008516479	0.6640385746	0	-1.112426085	77.22368016
Escherichia-Shigella	K02446	0.8649607231	0.000000001032649775	0.82461944	0	20.35076723	11.09082927
Escherichia-Shigella	K02552	0.8647254185	0	0.8101218724	0	8.969850313	6.691408312
DTU089	K14351	0.8632671844	0.3093944511	0.6351287088	0	-1.101246162	78.8786575
Escherichia-Shigella	K09917	0.8628778443	0	0.7896087727	0	1.885978553	4.733067785
DTU089	K06981	0.8617451752	0.800183078	0.6432771619	0	-2.652067061	189.5137443
Intestinimonas	K06446	0.859365332	0.01570446902	0.7845900075	0	2.92541969	17.49188069
Escherichia-Shigella	K02393	0.859345818	0	0.9132345427	0	1.443419719	6.556185074
Intestinimonas	K19179	0.858565641	0.005200219694	0.8080907196	0	-0.2156092889	2.024283471
Intestinimonas	K10297	0.8582332225	0.07316623912	0.7827524632	0	-0.07969621841	0.4463912825
DTU089	K09004	0.8577834216	0.02124903275	0.6726754889	0	1.577474808	256.2357263
Escherichia-Shigella	K01085	0.8574394596	0	0.8294179669	0	5.244830821	10.31621713
DTU089	K21260	0.8563797761	0.007112387518	0.6622029836	0	-0.3978099128	79.02522051
DTU089	K21583	0.8561576474	0.006397771935	0.66314338	0	-0.967080807	120.0824182
Intestinimonas	K09578	0.8560307602	0.6295724792	0.7540653302	0	0.5769897035	9.988111623
Lachnoclostridium	K00451	0.854339868	0.1121646153	0.6906788593	0	-0.9209371181	1.664470959
DTU089	K01617	0.8542634191	0.05154699125	0.6442434581	0	-0.4817120221	46.72039488
Lachnoclostridium	K06718	0.8540226037	0.08551525041	0.645826367	0	-0.07169579349	0.1238196848
Lachnoclostridium	K10827	0.8540226037	0.08551525041	0.645826367	0	-0.03620282641	0.06252281114
Lachnoclostridium	K20993	0.8540226037	0.08551525041	0.645826367	0	-0.07948881452	0.1372783462
Lachnoclostridium	K21101	0.8540226037	0.08551525041	0.645826367	0	-0.02374341213	0.04100522029
Lachnoclostridium	K04496	0.8535451165	0.4175557692	0.7440417913	0	-1.414755783	2.726775129
DTU089	K02450	0.8501852296	0.6083168802	0.6201594744	0	-20.80119019	3453.681919
Intestinimonas	K06986	0.8499854966	0.1217361561	0.7616202578	0	-1.560982225	10.32467384
Lachnoclostridium	K14351	0.8497040851	0.8645865419	0.7446922525	0	-1.459091812	2.849140561
DTU089	K21298	0.8486815737	0.3159152849	0.6240772285	0	-0.8693219246	73.71249629
Lachnoclostridium	K21583	0.8486670556	0.2867931538	0.6746372021	0	-1.283884428	4.04024469
[Ruminococcus] gauvreauii group	K00451	0.8471639155	0.2817196019	0.6941277575	0	-1.015049409	17.76235804
Intestinimonas	K10670	0.8471331742	0.006304557152	0.7619659308	0	18.25069478	63.79415395
[Ruminococcus] gauvreauii group	K06718	0.8464342297	0.08422432907	0.7008416013	0	-0.08268733346	1.373044201
[Ruminococcus] gauvreauii group	K10827	0.8464342297	0.08422432907	0.7008416013	0	-0.04175300997	0.6933193492
[Ruminococcus] gauvreauii group	K20993	0.8464342297	0.08422432907	0.7008416013	0	-0.0916750871	1.522288136
[Ruminococcus] gauvreauii group	K21101	0.8464342297	0.08422432907	0.7008416013	0	-0.02738346757	0.4547094433
[Ruminococcus] gauvreauii group	K04496	0.8459830179	0.1458323803	0.6813519205	0	-1.466895388	27.77660577
Lachnoclostridium	K14195	0.8459421464	0.002146853234	0.673856637	0	-0.4724038488	1.053446465
Lachnoclostridium	K06981	0.8444529736	0.009719209501	0.6296951946	0	-3.05873732	6.254659249
DTU089	K21578	0.8424873246	0.08375000711	0.6330150324	0	-0.131405128	147.8957564
[Ruminococcus] gauvreauii group	K14351	0.8424011394	0.6930325608	0.6725797398	0	-1.498133067	28.82306237
Intestinimonas	K07069	0.8418992536	0.001910923257	0.767525624	0	2.710600633	19.99407749
[Ruminococcus] gauvreauii group	K21583	0.8403759357	0.01049465132	0.6920012628	0	-1.546495386	43.55808138
[Ruminococcus] gauvreauii group	K14195	0.839777	0.1828529009	0.7059418228	0	-0.5501741449	11.47772842
Intestinimonas	K02636	0.8393556244	0.00002197876411	0.7681923205	0	7.008732801	26.54117807
DTU089	K17241	0.8380918477	0.1027446349	0.6228456439	0	-0.4803341877	123.309978
Flavonifractor	K06718	0.8379960256	0.0848895948	0.5982156097	0	-0.04676223194	0.5237985027
Flavonifractor	K10827	0.8379960256	0.0848895948	0.5982156097	0	-0.02361261217	0.2644923132
Flavonifractor	K20993	0.8379960256	0.0848895948	0.5982156097	0	-0.05184508324	0.5807331225
Flavonifractor	K21101	0.8379960256	0.0848895948	0.5982156097	0	-0.0154861937	0.1734657379
Lachnoclostridium	K02450	0.8379752019	0.2610671017	0.6511684451	0	-31.33260556	118.0522145
Flavonifractor	K00451	0.8378970517	0.007611888264	0.6261471575	0	-0.575690263	6.965943073
[Ruminococcus] gauvreauii group	K06981	0.8378235575	0.383022885	0.6800285605	0	-3.600995491	69.19023648
Flavonifractor	K04496	0.8373211355	0.00007803785003	0.6557240442	0	-0.8277476641	11.25161303
Intestinimonas	K17242	0.8370607226	0.04287922748	0.7247317162	0	0.1532238424	13.07901144
DTU089	K17243	0.8369479967	0.09973025375	0.6123702284	0	0.6953803972	150.5043508
Lachnoclostridium	K21260	0.8366787527	0.3445745395	0.7277059324	0	-0.6864971302	2.763407467
Lachnoclostridium	K01617	0.8364931327	0.06417302967	0.6797602616	0	-0.6271654729	1.600870499
Intestinimonas	K18367	0.8349483367	0.9182059032	0.7262010547	0	12.46612931	39.40968735
DTU089	K15668	0.8342373885	0.005048331083	0.6929480783	0	-0.7598053289	126.6690287
Intestinimonas	K10241	0.8337906808	0.04474634365	0.7155645231	0	1.009631909	11.68803641
Intestinimonas	K21393	0.8335297032	0.6427460762	0.691042287	0	214.7749083	242.5500885
Flavonifractor	K14351	0.8333744471	0.4907311307	0.6654255394	0	-0.8566366951	11.83801168
Flavonifractor	K21583	0.8327139739	0.01278328459	0.5933647629	0	-0.4118805921	16.65470616
[Ruminococcus] gauvreauii group	K02450	0.8305752377	0.504536774	0.6501745536	0	-37.69160473	1255.698057
[Ruminococcus] gauvreauii group	K21260	0.8305357448	0.6226886504	0.6602240982	0	-0.729258917	28.01918047
Intestinimonas	K15669	0.8303141928	0.05310606287	0.7444931819	0	4.86132634	19.69706811
[Ruminococcus] gauvreauii group	K01617	0.8300308547	0.8669266175	0.6668374834	0	-0.7018405289	16.87839284
DTU089	K02277	0.8293436218	0.00004645942888	0.7170860445	0	0.6913599318	120.1492826
Flavonifractor	K14195	0.829141137	0.003546582117	0.6736593801	0	-0.2834410825	4.629695945
Intestinimonas	K22083	0.8289337983	0.006173037679	0.7070819769	0	5.162669856	23.75571808
Lachnoclostridium	K21298	0.828927216	0.4845533222	0.6086350015	0	-1.024035134	2.428271441
DTU089	K13653	0.8282406832	0.00002444914496	0.6715067825	0	121.8880226	2497.292436
Lachnoclostridium	K09004	0.8280919577	0.01936913692	0.7406259992	0	0.6348599846	8.968775986
Flavonifractor	K06981	0.8278430546	0.02942091171	0.5794400895	0	-1.787590457	26.37219683
DTU089	K22233	0.8272165361	0.01290454084	0.6282911082	0	1.540642866	229.1056659
DTU089	K11060	0.824791739	0.0007006496056	0.6272662304	0	-0.138326943	91.89318913
Negativibacillus	K00451	0.8242510208	0.7429753941	0.6075990831	0	-0.8247449493	11.23181115
DTU089	K10672	0.8239457076	0.0002805028636	0.6117692288	0	17.16416507	917.0631066
DTU089	K21910	0.8239059908	0.01060042168	0.6251074454	0	3.073262461	265.0154421
[Ruminococcus] gauvreauii group	K09004	0.8236934841	0.2031263955	0.6721129077	0	0.4952031753	90.94892945
Negativibacillus	K06718	0.8234708306	0.08376290124	0.6142094302	0	-0.06803118493	0.8687466555
Negativibacillus	K10827	0.8234708306	0.08376290124	0.6142094302	0	-0.03435238051	0.4386740538
Negativibacillus	K20993	0.8234708306	0.08376290124	0.6142094302	0	-0.07542587895	0.9631756398
Negativibacillus	K21101	0.8234708306	0.08376290124	0.6142094302	0	-0.022529808	0.2877018145
Flavonifractor	K02450	0.8234316185	0.2137003649	0.5965664555	0	-7.194208547	496.6614513
[Ruminococcus] gauvreauii group	K21298	0.8228794483	0.04485698765	0.689119524	0	-1.284169626	27.50482086
Negativibacillus	K04496	0.8228736142	0.6383196181	0.5922218844	0	-1.162796621	17.50233462
DTU089	K18151	0.821426334	0.6165780535	0.591510391	0	-0.08471691429	63.41737878
DTU089	K06888	0.8204411556	0.00002429220684	0.7352344825	0	6.897757727	404.3155616
Flavonifractor	K01617	0.8202313003	0.8660053662	0.5919267379	0	-0.2772529155	6.56622663
Intestinimonas	K07719	0.8196666622	0.004380428724	0.6922640147	0	5.630738617	17.33987662
Negativibacillus	K14351	0.8194661426	0.8957992535	0.5859712063	0	-1.18481967	18.18304833
Flavonifractor	K21260	0.8194192601	0.01177112897	0.7210670632	0	-0.1836205345	12.09089284
Intestinimonas	K15670	0.8186946176	0.06366012851	0.7360926238	0	-0.0605085056	0.4430262162
Negativibacillus	K14195	0.817582095	0.9640453962	0.5827277915	0	-0.4051486293	7.047980245
Intestinimonas	K07718	0.8168126819	0.6496521646	0.6947621479	0	673.3137045	684.6314898
Negativibacillus	K21583	0.8167756286	0.05714957745	0.5968421319	0	-1.058481442	27.34043115
DTU089	K01569	0.8158617095	0.1767453676	0.6082829609	0	0.5186668888	75.55236506
Negativibacillus	K06981	0.8153299682	0.3404076593	0.5887791265	0	-2.834604223	43.51287357
Lachnoclostridium	K18151	0.8151519066	0.004607480088	0.6058548978	0	-0.2575814792	2.140958402
Flavonifractor	K21298	0.8119422053	0.3109034074	0.5565209723	0	-0.5261992233	10.20617737
Flavonifractor	K09004	0.8095669786	0.001393720898	0.6500910205	0	2.575571057	36.93383098
Negativibacillus	K02450	0.8091266116	0.2883174319	0.6644071779	0	-30.95422035	857.9218325
Lachnoclostridium	K17241	0.8090901256	0.9546622114	0.60220737	0	-0.7257122344	4.044621228
Lachnoclostridium	K21910	0.80862834	0.7686601876	0.6113478608	0	2.507653534	8.742484324
Negativibacillus	K01617	0.808022954	0.7222707962	0.5669788914	0	-0.5048117824	10.51876755
Negativibacillus	K21260	0.8079743524	0.1796653446	0.5789655412	0	-0.430744606	17.73358025
Lachnoclostridium	K11060	0.8075039118	0.6333415796	0.6096929607	0	-0.3273011483	3.022106603
Lachnoclostridium	K15668	0.8070671228	0.7474577165	0.5728435243	0	-0.7717788183	3.841801452
[Ruminococcus] gauvreauii group	K18151	0.8070343366	0.9436120903	0.6161046461	0	-0.3890652704	22.98232347
DTU089	K06446	0.8066340325	0.00349271747	0.6000536727	0	3.722331124	158.8286163
Lachnoclostridium	K21578	0.8058051043	0.04163638899	0.695405403	0	-0.6710407006	5.170881088
Intestinimonas	K12405	0.8057084106	0.04034916389	0.6840108343	0	0.7025727995	6.467616775
[Ruminococcus] gauvreauii group	K17241	0.8047906214	0.02597498884	0.6559184848	0	-1.091136473	44.93373631
DTU089	K10670	0.8046528115	0.0157112194	0.5983289273	0	20.97887996	586.950786
[Ruminococcus] gauvreauii group	K21578	0.8028082367	0.03005671386	0.6064622621	0	-0.6718550667	51.40320338
[Ruminococcus] gauvreauii group	K15668	0.8024901059	0.8769635587	0.6050127066	0	-1.068543251	42.02831066
[Ruminococcus] gauvreauii group	K21910	0.8020734562	0.004804746981	0.638037958	0	1.87613788	95.07288997
Negativibacillus	K09004	0.8017946882	0.02056613079	0.6056430307	0	1.38131798	58.3505776
DTU089	K19179	0.8015821971	0.0329002228	0.6592896425	0	-0.1373724566	18.98444822
[Ruminococcus] gauvreauii group	K11060	0.8012873153	0.1950334037	0.6290604409	0	-0.5311118056	32.67707315
Negativibacillus	K21298	0.8006662977	0.05625268654	0.5811126245	0	-0.9556810512	17.07072722
Flavonifractor	K18151	0.8004794564	0.8052008385	0.5250076794	0	0.2132376531	8.760125325
Lachnoclostridium	K17243	0.7993538414	0.2540233713	0.603494153	0	0.3595587534	4.983969468
Lachnoclostridium	K02277	0.7982758808	0.04266868605	0.6033226945	0	0.6552978861	3.676268279
DTU089	K10297	0.7977837875	0.1682236708	0.5568151307	0	-0.05601832903	3.909107201
DTU089	K07069	0.7974078027	0.0000002675481163	0.6672211793	0	3.343286163	193.5567958
[Ruminococcus] gauvreauii group	K17243	0.7965842117	0.1978109942	0.6483129186	0	-0.06135482131	54.98876312
DTU089	K09578	0.7962958137	0.9797785637	0.5354875029	0	1.108528489	87.39209557
Lachnoclostridium	K22233	0.7945452206	0.001411597427	0.6323778757	0	0.9677621892	7.667265919
[Ruminococcus] gauvreauii group	K02277	0.7944416722	0.9265510051	0.6275330717	0	0.3949632552	39.91107712
Lachnoclostridium	K01569	0.7935556598	0.06084159854	0.5988675517	0	0.351044633	2.50067613
Flavonifractor	K11060	0.7918572022	0.2028431347	0.528311433	0	0.3373263402	12.3652462
Flavonifractor	K21910	0.7917330049	0.08852943882	0.5634300467	0	4.280582733	36.89047433
Flavonifractor	K17241	0.7911363092	0.0397792566	0.5375169947	0	0.1307615557	16.79594708
[Ruminococcus] gauvreauii group	K22233	0.7910157165	0.9625163941	0.5969597807	0	0.7288886971	79.29896185
DTU089	K02636	0.7907051588	0.000003327412836	0.6458039478	0	7.947460923	252.6702709
DTU089	K06986	0.7905440144	0.2635630099	0.5284670591	0	-0.9874278036	89.29654201
Lachnoclostridium	K09578	0.7905285295	0.1125968317	0.5669343851	0	0.8325417779	2.999581744
Lachnoclostridium	K10297	0.7903628948	0.6247045217	0.5392797704	0	-0.06388071409	0.1283293369
DTU089	K10241	0.7891753198	0.142968488	0.5848641633	0	1.459053311	109.714302
Flavonifractor	K15668	0.7889214354	0.1868180523	0.5100859207	0	0.04429654044	15.93463626
DTU089	K22083	0.7887213858	0.00124016413	0.6035196356	0	5.962967342	227.8754631
[Ruminococcus] gauvreauii group	K01569	0.7883254667	0.9874638152	0.586526701	0	0.2360528911	26.34381845
Intestinimonas	K16950	0.7880168542	0.01055498701	0.6333441238	0	6.269889946	19.52397199
DTU089	K17242	0.7877229946	0.003708604886	0.579673931	0	0.686748088	121.449786
Lachnoclostridium	K19179	0.7877199436	0.537170273	0.5399135614	0	-0.1370935116	0.5730846679
Flavonifractor	K21578	0.7871520994	0.008224169714	0.6738978675	0	0.3034141021	22.37412887
Lachnoclostridium	K06446	0.7850413942	0.1519213986	0.58012648	0	3.406425546	5.209449918
Negativibacillus	K18151	0.7847816529	0.6528882948	0.5303442685	0	-0.1300953616	14.41139278
Intestinimonas	K02688	0.7838865027	0.02766307846	0.6154984348	0	36.76271908	64.02313789
Negativibacillus	K17241	0.7835205287	0.1443965969	0.5779096184	0	-0.619474496	28.50610514
Lachnoclostridium	K06986	0.7834030642	0.4536993204	0.5607643815	0	-1.272080268	3.068405199
DTU089	K15669	0.7827147217	0.06635477509	0.5755771464	0	5.736241085	179.8214843
[Ruminococcus] gauvreauii group	K10297	0.7827136313	0.129930586	0.5947581008	0	-0.07616408815	1.434603355
[Ruminococcus] gauvreauii group	K09578	0.7826060973	0.768773207	0.5993667479	0	0.5995775494	32.83094615
Negativibacillus	K21578	0.7822439877	0.07494967278	0.529233652	0	-0.1158821484	32.45430726
[Ruminococcus] gauvreauii group	K19179	0.7811653051	0.1966268909	0.5949569436	0	-0.1917400949	6.403865675
Negativibacillus	K15668	0.7807745372	0.5388370977	0.5217536108	0	-0.5975037022	26.37866068
DTU089	K18367	0.7801608785	0.1249324666	0.5704050066	0	14.15032181	362.647593
Negativibacillus	K11060	0.78010928	0.9190592612	0.5959069697	0	-0.2685150762	21.49544891
[Ruminococcus] gauvreauii group	K06446	0.77979507	0.2182989976	0.5807405879	0	3.120281249	55.48356855
Flavonifractor	K17243	0.7795732268	0.08495745596	0.5309327948	0	1.434882373	20.54765142
Negativibacillus	K21910	0.7794567604	0.04605193283	0.5564356782	0	2.906437424	60.0069075
Flavonifractor	K02277	0.7794405384	0.01114660837	0.5538780746	0	1.40485076	15.48256909
Lachnoclostridium	K13653	0.7789847959	0.1649042611	0.5776969231	0	120.4822184	77.26646554
DTU089	K07718	0.7789528337	0.0009532942262	0.5554496092	0	701.2750368	6355.938876
[Ruminococcus] gauvreauii group	K13653	0.7783704205	0.2472330611	0.5933907529	0	115.4152621	833.5932318
Flavonifractor	K01569	0.7769445105	0.4998911115	0.589193567	0	0.8113101608	10.9024632
Intestinimonas	K05020	0.7761773591	0.04674249287	0.5916313829	0	5.070021359	22.2053114
Flavonifractor	K22233	0.7759849272	0.008516632621	0.5557370998	0	2.6243293	31.59297044
[Ruminococcus] gauvreauii group	K06986	0.775786458	0.01218701913	0.5948558816	0	-1.514784527	33.64117477
Flavonifractor	K09578	0.7757532018	0.2902905958	0.504975766	0	1.469463044	12.44323046
Flavonifractor	K10297	0.7757345347	0.2398552517	0.5027266606	0	-0.0382714124	0.5446135195
Negativibacillus	K17243	0.7752692239	0.9831911133	0.5538882028	0	0.5718727709	34.35207655
Intestinimonas	K06296	0.7733139902	0.0000001592713404	0.7186589145	0	2.250600243	7.780739115
Negativibacillus	K02277	0.7728833614	0.00428454714	0.6427088565	0	0.6058906217	27.29874021
Flavonifractor	K19179	0.7716372625	0.2302851561	0.5030685847	0	-0.02264875746	2.431497594
Negativibacillus	K22233	0.7700116804	0.6918287191	0.5750360453	0	1.320099334	52.60206868
Flavonifractor	K06986	0.7687558322	0.8473755476	0.5066066816	0	-0.6326452398	12.81921791
[Ruminococcus] gauvreauii group	K06888	0.7681498493	0.2164168925	0.5658988054	0	6.54477544	125.9553168
Lachnoclostridium	K06888	0.7681440622	0.4375184089	0.6436189523	0	6.586347946	12.61882027
DTU089	K07719	0.7677014534	0.006517719455	0.5302694378	0	6.417878227	157.5712594
Negativibacillus	K01569	0.7673169052	0.8438351778	0.4833625248	0	0.5703096512	16.1633599
Flavonifractor	K06446	0.7671604353	0.2901155725	0.4863016667	0	4.59894851	20.96461905
DTU089	K21393	0.7660449702	0.2541731585	0.5077980805	0	226.8350541	2158.804108
[Ruminococcus] gauvreauii group	K10672	0.7633597727	0.0209081702	0.5720785027	0	14.10916786	314.9001117
Lachnoclostridium	K18367	0.7628330138	0.1769857117	0.5576435318	0	13.37803586	11.96102199
Lachnoclostridium	K10672	0.761630973	0.7103313685	0.5698651449	0	15.76513385	29.52488905
Negativibacillus	K10297	0.7610083032	0.08041235153	0.5202716557	0	-0.06076226565	0.9068533593
Negativibacillus	K09578	0.760495894	0.9254105131	0.5054425627	0	0.9916426833	20.37667438
DTU089	K15670	0.7603934646	0.04748299289	0.5696151688	0	-0.04087377586	4.046434825
Negativibacillus	K19179	0.7592923588	0.004319633825	0.5470948569	0	-0.1337460059	4.150410805
Lachnoclostridium	K15670	0.7588619041	0.009166488562	0.6283823046	0	-0.05586565254	0.1417720337
Negativibacillus	K06446	0.7576683937	0.08127725145	0.5274743993	0	3.645989338	35.7383348
Negativibacillus	K13653	0.7575122314	0.04887878221	0.5266791348	0	123.9604943	530.7832061
DTU089	K12405	0.7573965124	0.006207160138	0.552386769	0	0.9596996614	60.34662764
Flavonifractor	K13653	0.7572122599	0.05209792848	0.5317486673	0	136.1788059	325.835049
[Ruminococcus] gauvreauii group	K18367	0.7571287364	0.01744575979	0.6417978681	0	12.010813	136.5940754
Lachnospiraceae FCS020 group	K00451	0.7558166969	0.3247180719	0.5671962452	0	-1.346970134	28.42704538
Lachnospiraceae FCS020 group	K04496	0.7548261761	0.4767360824	0.5482663805	0	-1.965568632	44.11368889
Lachnospiraceae FCS020 group	K06718	0.7548083794	0.08527502688	0.5734167019	0	-0.1084294297	2.198841303
Lachnospiraceae FCS020 group	K10827	0.7548083794	0.08527502688	0.5734167019	0	-0.0547514942	1.110306005
Lachnospiraceae FCS020 group	K20993	0.7548083794	0.08527502688	0.5734167019	0	-0.1202152373	2.437845793
Lachnospiraceae FCS020 group	K21101	0.7548083794	0.08527502688	0.5734167019	0	-0.03590844749	0.7281877044
Lachnoclostridium	K21393	0.7542309925	0.5754188141	0.5762647138	0	218.0101175	76.7141613
Lachnoclostridium	K02636	0.7542166739	0.122819952	0.6589907877	0	7.270975692	8.514130237
Negativibacillus	K06986	0.754107653	0.04337659681	0.5351663248	0	-1.185197856	21.56601912
Lachnoclostridium	K07719	0.7532788425	0.0000000200772648	0.8221483827	0	5.04849476	6.544864058
Lachnoclostridium	K17242	0.7531259053	0.8685203965	0.5239372443	0	0.5463275194	3.851601296
Lachnoclostridium	K15669	0.75259108	0.0000001027725368	0.6574705533	0	4.985089202	6.410985281
[Ruminococcus] gauvreauii group	K02636	0.7517713288	0.175857979	0.5649875037	0	7.325096328	83.91948539
Lachnospiraceae FCS020 group	K14351	0.751728899	0.2580641159	0.5463830195	0	-2.028672407	45.99397696
[Ruminococcus] gauvreauii group	K15670	0.7505961467	0.8904100289	0.5051048884	0	-0.05154311541	1.353044734
Lachnospiraceae FCS020 group	K21583	0.7504296565	0.07149018958	0.5690765973	0	-2.373791708	69.93342474
[Ruminococcus] gauvreauii group	K17242	0.7503803458	0.2666755075	0.5687343566	0	0.203940247	42.71684746
Lachnospiraceae FCS020 group	K14195	0.7491462802	0.8874201992	0.5455228427	0	-0.734361166	17.86331655
[Ruminococcus] gauvreauii group	K15669	0.7491171999	0.4340709486	0.5128225893	0	5.251062927	60.27163511
[Ruminococcus] gauvreauii group	K10670	0.7484754187	0.06702962523	0.5720968327	0	18.84959265	203.800879
Negativibacillus	K06888	0.748445508	0.000544898273	0.5187196728	0	7.699092736	81.50303847
Lachnoclostridium	K07069	0.7483330809	0.1829430341	0.5131123786	0	3.484832536	5.662087513
[Ruminococcus] gauvreauii group	K07069	0.7480311228	0.08949772931	0.573362631	0	2.910760656	63.71296221
[Ruminococcus] gauvreauii group	K21393	0.7476975834	0.3945168458	0.5177319235	0	217.1162112	774.0335288
Lachnospiraceae FCS020 group	K06981	0.7476638823	0.4191166803	0.5662409306	0	-4.956698341	111.7804885
Lachnoclostridium	K10670	0.7474215264	0.086095484	0.5747927945	0	19.85832222	19.1904061
[Ruminococcus] gauvreauii group	K07719	0.7472062178	0.6073229251	0.5089504888	0	5.838229394	54.81583933
Lachnoclostridium	K07718	0.7470237751	0.5375839787	0.5136755115	0	692.1451522	203.8912693
Flavonifractor	K06888	0.7469552765	0.1571634177	0.5371810447	0	9.489759121	50.67202452
Flavonifractor	K18367	0.7468837259	0.9749614703	0.4951523467	0	15.92814668	49.5407924
Flavonifractor	K15670	0.7452500049	0.09297389219	0.5372945668	0	-0.02417149086	0.5762200877
Negativibacillus	K10672	0.7448667488	0.002403987047	0.5278866228	0	16.92366289	204.4446041
DTU089	K16950	0.7447690886	0.07306210624	0.4877553166	0	7.145098754	177.8967001
[Ruminococcus] gauvreauii group	K07718	0.7439220594	0.09528534283	0.5486908704	0	675.4193807	2243.163032
Flavonifractor	K21393	0.7432946842	0.2746330568	0.4984828756	0	234.9174998	313.612398
Lachnospiraceae FCS020 group	K21260	0.7423570384	0.1498427124	0.5187775907	0	-1.200773643	43.97283657
Lachnoclostridium	K10241	0.7401734739	0.7914578757	0.5462479309	0	1.288087302	3.53693811
Lachnospiraceae FCS020 group	K01617	0.7401588549	0.1616596093	0.5634529716	0	-1.044563584	27.46844414
[Ruminococcus] gauvreauii group	K10241	0.7399501052	0.001527832491	0.6086926704	0	0.9337528046	39.74425564
Flavonifractor	K10672	0.7398302335	0.01444470747	0.5860105388	0	20.81452532	131.6007953
Lachnospiraceae FCS020 group	K02450	0.7380385834	0.2914041535	0.5471223077	0	-62.93804611	2039.372622
Lachnospiraceae FCS020 group	K09004	0.7372103567	0.4672640098	0.5051246445	0	-0.8471081451	139.5917936
Flavonifractor	K07719	0.7369724666	0.4667872082	0.5810877485	0	6.834695697	24.18521543
Negativibacillus	K18367	0.7362672076	0.02165257368	0.5023806494	0	13.96773176	81.67882904
[Ruminococcus] gauvreauii group	K22083	0.7354050166	0.06093775069	0.5710934159	0	5.167952783	78.71274015
Flavonifractor	K02636	0.7353862715	0.00002329435243	0.7137285453	0	8.593778432	38.94670531
Lachnospiraceae FCS020 group	K21298	0.7352152201	0.1007535204	0.5775901573	0	-1.831846157	44.58159177
Lachnoclostridium	K22083	0.7347426382	0.5410762915	0.6018196622	0	5.420313071	7.590700699
Flavonifractor	K17242	0.7346925089	0.08609390877	0.4576111276	0	1.385020134	15.82171475
Flavonifractor	K15669	0.7338690033	0.0413411143	0.5353578545	0	6.502407651	25.42800509
DTU089	K06296	0.7328343845	0.0007131500948	0.6192224134	0	2.504535989	74.98965615
Negativibacillus	K02636	0.7316830567	0.05193196362	0.5033413336	0	8.174887063	53.53465553
Negativibacillus	K21393	0.7304105878	0.002022090268	0.5187391766	0	221.8143711	523.6512557
Negativibacillus	K17242	0.7303390549	0.1009237454	0.4868556951	0	0.6930925527	26.71190817
Negativibacillus	K10670	0.7292347701	0.02972783139	0.5374918427	0	20.5453798	133.5111522
Negativibacillus	K15670	0.7292064194	0.7567766003	0.4410527991	0	-0.03693612624	0.8545293518
Lachnoclostridium	K12405	0.7288898001	0.5234067495	0.5117441751	0	0.8717065741	1.937557701
Negativibacillus	K07069	0.7284244692	0.01034809759	0.5699516641	0	3.315363767	42.93311918
Negativibacillus	K15669	0.728088378	0.9174593691	0.5354540037	0	5.527600308	41.62467054
Flavonifractor	K07069	0.7275767092	0.000002490769918	0.5028606732	0	4.53340039	24.63756265
Negativibacillus	K07719	0.7256735292	0.00002223661994	0.5398523284	0	6.058255893	38.15628761
Flavonifractor	K10670	0.7255214088	0.004783418254	0.5547597126	0	23.49727008	82.86755758
[Ruminococcus] gauvreauii group	K12405	0.7254123463	0.2077298557	0.5454709163	0	0.7145052572	21.29397619
Flavonifractor	K07718	0.7251389145	0.693206951	0.4312694028	0	738.7334714	821.1681493
DTU089	K05020	0.7233819698	0.1008829977	0.5324813487	0	5.685472827	218.7268254
Negativibacillus	K10241	0.7207890102	0.3335584471	0.4984526833	0	1.446167065	24.30791027
Negativibacillus	K07718	0.720501658	0.02747955219	0.5248302682	0	692.6930168	1482.745904
Lachnospiraceae FCS020 group	K17241	0.7199772315	0.2015016188	0.4903805303	0	-1.743515252	68.78572863
Flavonifractor	K10241	0.7198209631	0.3763102102	0.483036012	0	2.046207161	14.61927673
Lachnospiraceae FCS020 group	K18151	0.7194407108	0.9343293524	0.5164226718	0	-0.8467554779	37.252333
Lachnospiraceae FCS020 group	K15668	0.7188053146	0.2469606535	0.5037346569	0	-1.89186733	67.8960856
Lachnospiraceae FCS020 group	K21578	0.718225114	0.01614308037	0.4707763275	0	-1.50760314	80.18252667
Lachnospiraceae FCS020 group	K21910	0.7181786924	0.3146101575	0.5349837146	0	-0.01874957612	154.1302396
Subdoligranulum	K00451	0.7178276808	0.6438550572	0.4224076401	0	-1.310819255	0.9542729068
DTU089	K02688	0.7162473581	0.008213622475	0.5151359506	0	39.05857583	608.1391915
Subdoligranulum	K04496	0.7158216347	0.8563387633	0.4122960466	0	-1.922062434	1.488071556
Subdoligranulum	K06718	0.7157991557	0.08551525041	0.4246468329	0	-0.1052713861	0.07360618753
Subdoligranulum	K10827	0.7157991557	0.08551525041	0.4246468329	0	-0.05315683853	0.03716748083
Subdoligranulum	K20993	0.7157991557	0.08551525041	0.4246468329	0	-0.1167139281	0.08160686008
Subdoligranulum	K21101	0.7157991557	0.08551525041	0.4246468329	0	-0.03486260189	0.02437607509
Negativibacillus	K22083	0.7157778484	0.02895880239	0.47062822	0	6.166763148	48.29373127
Lachnospiraceae FCS020 group	K17243	0.7151701181	0.4463273637	0.4871116389	0	-0.8722769057	84.38786547
Lachnospiraceae FCS020 group	K11060	0.7143875368	0.2277837727	0.4976356458	0	-1.091388019	51.4560967
Subdoligranulum	K14195	0.7140333319	0.7897056908	0.4231165351	0	-0.7331417169	0.6119659872
Subdoligranulum	K14351	0.7134779233	0.7094886335	0.3973591521	0	-1.938355762	1.52575794
Flavonifractor	K22083	0.7128312815	0.2399385381	0.6236343156	0	6.701105881	33.96387683
Lachnospiraceae FCS020 group	K02277	0.7126306207	0.3861209144	0.4896703584	0	-0.2636380034	62.41819164
Flavonifractor	K12405	0.7115467891	0.000275423557	0.4679774824	0	1.268878554	8.144121476
Subdoligranulum	K06981	0.7113086733	0.8106922218	0.4190559169	0	-4.793998033	3.740615115
Subdoligranulum	K21583	0.7094955489	0.9978552895	0.4079238129	0	-2.20728814	2.303194555
Lachnospiraceae FCS020 group	K22233	0.7087806228	0.927210657	0.4497029454	0	-0.4500841173	121.8546108
Subdoligranulum	K21260	0.7072473481	0.6097108321	0.3980887193	0	-1.183729317	1.498392103
Subdoligranulum	K09004	0.7067363183	0.02189744806	0.4443731052	0	-1.380491656	5.093029057
Negativibacillus	K12405	0.7056244942	0.001565589711	0.4572571456	0	0.972933051	13.17684807
Subdoligranulum	K01617	0.7045221758	0.4876485652	0.3993346778	0	-0.9702238929	0.899529476
UBA1819	K10672	0.7044787121	0.000002115614428	0.4729392069	0	14.22286736	333.7906277
Lachnospiraceae FCS020 group	K01569	0.7043844667	0.08841514178	0.5932126633	0	-0.540432633	46.90554354
Lachnospiraceae FCS020 group	K13653	0.7015486058	0.1696496755	0.5032385327	0	98.33939136	1359.110825
Lachnoclostridium	K16950	0.7012885396	0.1417451605	0.5497901309	0	6.434241473	6.30031372
[Ruminococcus] gauvreauii group	K16950	0.7005903635	0.005385424801	0.5029307118	0	6.316410242	64.14466738
Subdoligranulum	K21298	0.7005857991	0.9638704395	0.3891384787	0	-1.647435249	1.423440864
Subdoligranulum	K02450	0.7003553633	0.05446387063	0.3769099631	0	-55.77521254	65.84379352
Lachnospiraceae FCS020 group	K06446	0.7000025511	0.09433493907	0.49889529	0	1.948708052	91.04626475
Lachnospiraceae FCS020 group	K09578	0.6989150952	0.2577162503	0.4653910982	0	0.0653850724	51.21890004
Lachnospiraceae FCS020 group	K19179	0.6988590279	0.02952484124	0.5222544163	0	-0.3337887203	10.62244866
Lachnospiraceae FCS020 group	K10297	0.6983488751	0.2853775228	0.4784801738	0	-0.1019043445	2.278126143
Lachnoclostridium	K05020	0.6951770454	0.01688834272	0.5441963006	0	5.09548674	7.37606035
Lachnoclostridium	K02688	0.6936129159	0.6437683178	0.6416448891	0	35.78250999	22.64051239
Lachnospiraceae FCS020 group	K06986	0.6925339741	0.3426358142	0.4535449401	0	-2.033636461	52.00673285
Subdoligranulum	K21578	0.6920190379	0.6823735038	0.434503984	0	-1.937992013	2.996477166
[Ruminococcus] gauvreauii group	K05020	0.6920188944	0.4687250838	0.4367963161	0	5.32434375	70.34430218
Lachnospiraceae FCS020 group	K06888	0.690934087	0.7907661442	0.4726034174	0	4.058794963	203.7885036
Subdoligranulum	K17241	0.6902538266	0.006644609799	0.5300557666	0	-2.481733959	2.781852996
[Ruminococcus] gauvreauii group	K02688	0.6895351786	0.07620897784	0.4696945642	0	37.23503709	206.2003615
Subdoligranulum	K17243	0.689260387	0.004371878651	0.5218643931	0	-1.751515966	3.397709493
Subdoligranulum	K15668	0.6882344088	0.2617177286	0.404248303	0	-1.957041138	2.36597192
Lachnoclostridium	K06296	0.6864999231	0.07071695866	0.5651067175	0	2.409015212	2.389681836
[Ruminococcus] gauvreauii group	K06296	0.6864398329	0.2128917365	0.4627726727	0	2.465425545	23.01979617
Lachnospiraceae FCS020 group	K10672	0.6861164803	0.2465807309	0.4341193791	0	9.321334368	485.6615509
Flavonifractor	K02688	0.6847166841	0.000193904343	0.6448041245	0	39.80900095	99.75998127
UBA1819	K06888	0.6844185313	0.00006596490873	0.416552483	0	7.135895401	125.9819883
Subdoligranulum	K02277	0.6840403532	0.08123931553	0.4369627807	0	-0.5305918458	2.293628942
UBA1819	K21578	0.6828343828	0.00008443988991	0.5103677234	0	-0.6885916208	54.97387779
Flavonifractor	K16950	0.6825173797	0.6969399465	0.4893455866	0	7.773312583	26.12613203
Negativibacillus	K16950	0.6823942741	0.4066292342	0.5133722539	0	6.663120686	43.80089648
Subdoligranulum	K21910	0.6823846914	0.8584898752	0.4583781977	0	-0.4788897845	5.549721774
UBA1819	K13653	0.6821895025	0.00002007875604	0.3878456029	0	122.8132228	785.669162
UBA1819	K09004	0.6820983328	0.00000001339698243	0.405853987	0	1.543509188	82.39253404
Subdoligranulum	K13653	0.6813235263	0.007915371639	0.4145260492	0	95.948601	47.98279076
Subdoligranulum	K22233	0.68122213	0.01894058806	0.4340858152	0	-1.284448296	4.657024903
Flavonifractor	K05020	0.6808464116	0.02381754867	0.5198842332	0	6.515888389	31.68863746
Subdoligranulum	K11060	0.6800685047	0.8312161094	0.3565323604	0	-0.9681243941	1.694229492
Subdoligranulum	K18151	0.6799342633	0.7628588434	0.3640663872	0	-0.7402927264	1.216697962
UBA1819	K10670	0.6780624443	0.0002736430935	0.3735976285	0	20.66442684	191.999375
UBA1819	K14195	0.6778400582	0.0002217513635	0.3429577247	0	-0.3402326217	9.326490704
Oscillospira	K00451	0.677493528	0.5031501123	0.4360621475	0	-0.7425081034	19.60229585
Oscillospira	K06718	0.6773998743	0.08504539474	0.4455343386	0	-0.06212479399	1.524287905
Oscillospira	K10827	0.6773998743	0.08504539474	0.4455343386	0	-0.03136994548	0.7696899322
Oscillospira	K20993	0.6773998743	0.08504539474	0.4455343386	0	-0.06887748899	1.689971373
Oscillospira	K21101	0.6773998743	0.08504539474	0.4455343386	0	-0.02057379541	0.5047966439
Lachnospiraceae FCS020 group	K18367	0.6773401994	0.1075037893	0.4805448524	0	10.01823661	209.2588468
Negativibacillus	K02688	0.6766046825	0.08040498672	0.4016048534	0	39.60415997	128.866922
Oscillospira	K04496	0.6760544743	0.01118649253	0.4203359824	0	-1.025178838	30.37690676
Lachnospiraceae FCS020 group	K07718	0.6759413797	0.04131984239	0.4711098811	0	628.1125449	3679.952508
Negativibacillus	K05020	0.6752456024	0.08821295875	0.4078033663	0	5.924867675	45.93832643
Lachnospiraceae FCS020 group	K02636	0.6750827246	0.1303913867	0.3614234971	0	6.683743486	118.8326325
UBA1819	K17243	0.6750617505	0.0004341376085	0.463972882	0	0.2524098325	54.23184637
Lachnospiraceae FCS020 group	K10670	0.6746693209	0.562934479	0.3969436945	0	16.57542048	300.5521716
Lachnospiraceae FCS020 group	K15669	0.6738882439	0.8203163924	0.4258340879	0	4.078167814	97.23749163
Lachnospiraceae FCS020 group	K07069	0.6734836284	0.7918962889	0.4572356991	0	1.794140898	100.731965
Lachnospiraceae FCS020 group	K17242	0.6734225613	0.08140202178	0.4344862904	0	-0.4587964444	66.10230989
Oscillospira	K14351	0.6731537292	0.5417124537	0.4210284187	0	-1.052719124	31.75234228
Subdoligranulum	K06888	0.6728598463	0.04380567608	0.5292786246	0	1.614239592	8.389094586
Subdoligranulum	K10672	0.672844458	0.2123326849	0.4341255125	0	5.41769935	18.89202242
Subdoligranulum	K01569	0.6727057071	0.3796740624	0.3731360044	0	-0.2581119772	1.44708555
Oscillospira	K14195	0.6726007828	0.05446384598	0.4373983623	0	-0.3691764128	12.57945703
Oscillospira	K02450	0.6710242038	0.3924477491	0.4152486568	0	-19.06801069	1397.256656
UBA1819	K00451	0.670716819	0.001361570856	0.3413074998	0	-0.6964772113	14.52045777
Lachnospiraceae FCS020 group	K07719	0.6702404942	0.1301893504	0.4374837598	0	4.679147785	89.97739255
Oscillospira	K06981	0.6699989419	0.4994097946	0.4282084819	0	-2.544380123	76.44704488
Lachnospiraceae FCS020 group	K15670	0.6699366559	0.03195937001	0.3656115681	0	-0.06919748387	2.038052977
Oscillospira	K21583	0.6694485173	0.1252898994	0.4376621894	0	-0.8872303968	48.23215246
UBA1819	K06981	0.6692582392	0.08142237788	0.328132964	0	-2.321612829	56.03155142
Negativibacillus	K06296	0.6685013293	0.05823552497	0.4184162835	0	2.68708433	14.79388485
Subdoligranulum	K06446	0.6678907725	0.04223935447	0.3837519612	0	1.977491085	3.10616411
Flavonifractor	K06296	0.6672639415	0.0001894032756	0.5885020485	0	2.808680618	10.71895409
UBA1819	K17241	0.6670741718	0.0000002504935951	0.3998106154	0	-0.5870948396	40.89792142
UBA1819	K21260	0.6667344137	0.02992561592	0.3724612014	0	-0.3447969911	24.53447339
Lachnospiraceae FCS020 group	K10241	0.6657245997	0.2650824796	0.4892001977	0	0.2225376368	63.0816114
UBA1819	K01617	0.6656049633	0.2002717172	0.3303612716	0	-0.4028855654	13.8497563
UBA1819	K06718	0.6652303556	0.08538666111	0.3232121187	0	-0.0554957108	1.08703838
UBA1819	K10827	0.6652303556	0.08538666111	0.3232121187	0	-0.02802258664	0.5489005683
UBA1819	K20993	0.6652303556	0.08538666111	0.3232121187	0	-0.06152785328	1.205194726
UBA1819	K21101	0.6652303556	0.08538666111	0.3232121187	0	-0.01837844968	0.3599932299
Oscillospira	K01617	0.665174714	0.03589026186	0.4751968484	0	-0.5107587306	19.83853946
UBA1819	K14351	0.6643501712	0.1496153281	0.3353888636	0	-0.9932155603	23.72843134
UBA1819	K04496	0.6643009877	0.01219125916	0.3399417707	0	-0.9807449462	22.87294982
Lachnospiraceae FCS020 group	K22083	0.6642037815	0.9870151511	0.3886691385	0	4.356425756	114.9649934
Subdoligranulum	K19179	0.6636502075	0.1619659117	0.3546490365	0	-0.2921944805	0.3405058947
UBA1819	K22233	0.6627147125	0.004333687157	0.3943512249	0	1.403763466	75.13859
UBA1819	K21298	0.6617309022	0.9665576965	0.2950151949	0	-0.6818302468	20.98022853
Oscillospira	K21260	0.6616848765	0.1389664726	0.4142281186	0	-0.2982212259	30.9016281
UBA1819	K07069	0.6609940561	0.000000002029349077	0.4497577114	0	3.06056734	65.78530501
Subdoligranulum	K10297	0.6605241148	0.564177092	0.3457016935	0	-0.09699874321	0.07532483864
Subdoligranulum	K09578	0.6602448665	0.4865862539	0.3427624822	0	0.1471491048	1.709855908
UBA1819	K02277	0.6600519761	0.00000007496849117	0.4440740498	0	0.6387062749	39.14076551
Subdoligranulum	K10670	0.6595982829	0.06056737213	0.4458154297	0	12.93929396	12.39009471
Lachnospiraceae FCS020 group	K21393	0.6595504822	0.7484398304	0.4141028207	0	203.4415044	1225.590909
UBA1819	K15668	0.6594084873	0.6724857252	0.3299482938	0	-0.4470755764	36.18337787
UBA1819	K02450	0.658862305	0.00646202359	0.3307073906	0	-16.44071856	1044.043675
UBA1819	K22083	0.6584427053	0.0006392424924	0.4626742414	0	5.257195712	82.59534925
Oscillospira	K21298	0.6563314187	0.9905403722	0.4212810726	0	-0.8391325709	29.9432784
UBA1819	K10241	0.6558770524	0.0003997055348	0.4349390847	0	1.162747639	39.16661401
Oscillospira	K09004	0.655390094	0.3349597337	0.4073037036	0	1.991012448	98.57969812
Subdoligranulum	K07069	0.6549459664	0.00001477214459	0.5274824089	0	0.4776103213	4.208650799
Subdoligranulum	K06986	0.6548848179	0.340160043	0.3462149649	0	-2.005388748	1.767518583
Subdoligranulum	K02636	0.6510540612	0.1728824457	0.3680346579	0	5.655148567	4.664590757
Lachnospiraceae FCS020 group	K12405	0.6509943361	0.04196795015	0.4341342881	0	0.343303234	33.63311897
Subdoligranulum	K07718	0.6489242282	0.00001394196841	0.4540702254	0	603.0986109	140.5349301
Subdoligranulum	K17242	0.6486989365	0.0003424572569	0.56879059	0	-1.637493361	2.942025689
Subdoligranulum	K22083	0.6481639705	0.04499278441	0.3338405166	0	4.004251234	4.144639618
UBA1819	K21583	0.6481137807	0.5756805141	0.3184929143	0	-0.6813598056	34.45019339
Subdoligranulum	K10241	0.6476749989	0.06866281458	0.4592869219	0	-0.1513742196	2.377623959
Subdoligranulum	K15669	0.6469631786	0.4828531381	0.2937609344	0	4.415900929	3.141609618
Oscillospira	K18151	0.6456577943	0.8080464851	0.4037759201	0	-0.06681687576	25.90530618
Subdoligranulum	K18367	0.6449484709	0.08739064931	0.3644353795	0	10.1724272	7.088735809
UBA1819	K11060	0.6431426265	0.2751127402	0.3260738304	0	0.003202681388	27.42719623
Oscillospira	K11060	0.6424934776	0.1232892359	0.4064928176	0	-0.0584249098	36.57423339
UBA1819	K01569	0.6414673248	0.4300579919	0.2555625129	0.0000000002190781104	0.8000684716	20.27262021
Oscillospira	K17241	0.6411001988	0.341579351	0.3745042295	0	-0.2720487318	47.27459224
Oscillospira	K21578	0.6405922429	0.3965968571	0.3833338399	0	0.1070982217	56.90215371
UBA1819	K02636	0.6390575222	0.00000009052021535	0.4008109923	0	7.830171094	82.40236589
Oscillospira	K15668	0.6368992144	0.6383406676	0.3766508831	0	-0.4119258386	46.17224715
Subdoligranulum	K07719	0.6367717412	0.1403079962	0.3349534748	0	4.720038226	3.06257224
Oscillospira	K21910	0.6354538937	0.2155938741	0.3917285588	0	3.402007867	103.7236726
UBA1819	K17242	0.6346159045	0.000002995637486	0.3905413194	0	0.510129176	41.26714602
UBA1819	K21910	0.6328525762	0.03041742529	0.2795767464	0	3.896681497	73.36863494
Subdoligranulum	K15670	0.6311374829	0.9273472732	0.3598032455	0	-0.08447367022	0.07864655523
Lachnospiraceae FCS020 group	K16950	0.6298296862	0.1275840472	0.4178704458	0	5.066287936	103.516944
Oscillospira	K17243	0.6297998517	0.4200733896	0.3704205795	0	0.9398907855	57.87366654
Oscillospira	K01569	0.6291600939	0.7493202742	0.453756532	0	0.4615389732	32.26250663
Oscillospira	K02277	0.628645998	0.01818891705	0.4285443652	0	0.9021740359	45.92243042
Oscillospira	K22233	0.6280408812	0.2542609252	0.3832574719	0	1.892070486	88.4692024
Subdoligranulum	K21393	0.6268391319	0.1788171753	0.3404702823	0	201.3557577	43.22875262
UBA1819	K06446	0.6267966754	0.003656668134	0.3342172805	0	3.846325994	49.06979288
Oscillospira	K10297	0.6249873364	0.03589911643	0.3927711492	0	-0.05639496416	1.623242032
Subdoligranulum	K12405	0.6249001936	0.003527904843	0.372232415	0	0.2421479842	1.211445432
Oscillospira	K09578	0.623081654	0.5261865117	0.3666513528	0	1.130139891	35.75325225
UBA1819	K18151	0.6228336684	0.4253259008	0.2507769151	0.0000000003428636414	0.1458893164	17.09373423
UBA1819	K15669	0.6203196191	0.003310863158	0.3285888411	0	5.826672222	56.24478794
Oscillospira	K19179	0.6201703765	0.03013835785	0.3844441008	0	-0.09909968825	7.167502887
Oscillospira	K06986	0.6185523023	0.1020129796	0.3600417252	0	-0.9602402551	36.44127143
Lachnospiraceae FCS020 group	K06296	0.6181726362	0.9718646182	0.3385025626	0	2.154143203	34.85641653
Lachnospiraceae FCS020 group	K05020	0.616018283	0.8254818446	0.33343932	0	4.23544449	108.8133005
Oscillospira	K21393	0.6157489421	0.9685325724	0.3472169393	0	227.4027459	882.5911824
UBA1819	K16950	0.6154237391	0.0008281093863	0.3131705062	0	6.990560724	59.00969698
UBA1819	K19179	0.6152976942	0.5696880974	0.2524891103	0.000000000292184533	-0.04995684102	4.863481289
Oscillospira	K06446	0.6145494067	0.3049435042	0.363796845	0	3.976471298	61.14410481
Subdoligranulum	K16950	0.6115282024	0.6435432528	0.3258341674	0	5.056875767	3.555744836
Oscillospira	K13653	0.6106938625	0.06091858513	0.4148703602	0	125.3734046	970.4917052
UBA1819	K06296	0.6092035102	0.00007725755002	0.3172367701	0	2.631804133	22.2195807
NK4A214 group	K16329	0.6068827246	0	0.3390725017	0	46.31971066	47.61722545
UBA1819	K07718	0.6067107433	0.1835515923	0.2875968479	0	711.3368506	1893.282895
Oscillospira	K06888	0.6065570701	0.4915636395	0.3663165482	0	8.359879773	141.1000658
UBA1819	K02056	0.6064774481	0.0007343959173	0.2028945393	0.00000002639148813	525.5590498	693.3310092
UBA1819	K10297	0.6058576926	0.6245635016	0.2626262969	0.0000000001125506027	-0.04598448872	1.111366349
Oscillospira	K10672	0.6054871228	0.9823134117	0.3402417528	0	19.46671093	338.1353959
UBA1819	K18367	0.6051555046	0.4443529129	0.2408461881	0.0000000008613029066	15.48343684	97.55040897
UBA1819	K21393	0.6049367085	0.4049341857	0.254560837	0.0000000002406633777	230.999734	632.7462423
Lachnospiraceae FCS020 group	K02688	0.6032569098	0.4132784357	0.2770807439	0	36.35352057	280.3941593
UBA1819	K12405	0.6024261651	0.0002404826256	0.3436747342	0	0.9299361836	19.70476434
Subdoligranulum	K06296	0.6017148917	0.7783561161	0.3211466251	0	1.935499222	1.320672393
Oscillospira	K18367	0.6016864957	0.8236264434	0.3289288465	0	14.9240353	136.1556098
UBA1819	K09578	0.6006924999	0.4236498817	0.2526745858	0.000000000287159784	1.332461642	24.85102669
UBA1819	K02057	0.5999319341	0.0005427273833	0.2244178889	0.000000003859723113	941.1043821	1285.760254
UBA1819	K06986	0.5992611646	0.3297670668	0.2626487947	0.0000000001123110466	-0.8070043367	26.0603028
UCG-010_NA	K16329	0.5986723643	0	0.273314365	0	52.3912454	46.08166415
Oscillospira	K15670	0.5979522455	0.5556371045	0.3315817855	0	-0.0326424717	1.526400618
UBA1819	K02688	0.5945648643	0.0001265135446	0.306388517	0	39.07897752	194.1531209
Oscillospira	K02636	0.5941685905	0.2948540573	0.332460426	0	8.779704734	89.63243612
Oscillospira	K17242	0.5937864227	0.7863061608	0.3178554875	0	1.009396172	44.46426825
Subdoligranulum	K05020	0.5924494428	0.09021849405	0.3841215052	0	2.818923206	4.543071278
Oscillospira	K07719	0.5891713684	0.005171743392	0.347210624	0	6.536654318	63.04006234
Oscillospira	K07069	0.5888606901	0.3087704753	0.3625699865	0	3.875393058	70.54412664
Oscillospira	K10670	0.5885115857	0.7113780471	0.3116671343	0	22.84331455	209.4443339
Oscillospira	K15669	0.5883302339	0.3706662546	0.3430357656	0	6.057022516	68.63583671
UBA1819	K07719	0.5875402483	0.161402624	0.2831890084	0	6.614279401	47.66866345
UBA1819	K05020	0.5872737037	0.01883440056	0.3718680218	0	5.26977349	75.66766586
Oscillospira	K10241	0.5837191557	0.06459088708	0.2929337985	0	1.850163796	38.38945123
Oscillospira	K02688	0.58145647	0.4646352527	0.2821083347	0	40.68210522	222.5058557
NK4A214 group	K00091	0.5796748601	0.0000003407480063	0.1898675048	0.00000008264239661	64.41565487	43.06352489
Subdoligranulum	K02688	0.5791826181	0.09623043576	0.3374815547	0	32.12591629	12.03739393
NK4A214 group	K09769	0.5769501603	0	0.2487728013	0.0000000004132788295	78.9685264	47.94085227
NK4A214 group	K10212	0.5750058791	0	0.2459021076	0.0000000005396293638	33.1652702	34.53629451
Oscillospira	K22083	0.5747671028	0.4833463328	0.2773476008	0	6.963490982	76.37575076
Oscillospira	K12405	0.5733637814	0.6435661367	0.3206427459	0	1.084263794	22.73178316
Oscillospira	K07718	0.568485447	0.3772434665	0.3111978	0	716.7499968	2352.161092
UBA1819	K15670	0.5679264497	0.02552343061	0.2661548467	0	-0.030097293	1.14502518
NK4A214 group	K09128	0.561741044	0	0.3095018942	0	43.73921275	41.71231449
UBA1819	K18456	0.5614872069	0.00006109794046	0.2029856476	0.00000002618014259	23.98273622	65.61815794
UBA1819	K02510	0.5602239409	0.000004845134909	0.2226169516	0.000000004541546946	38.1813417	100.5562657
Oscillospira	K05020	0.5590708872	0.922215705	0.346793338	0	5.863482713	87.27234512
Oscillospira	K16950	0.5534016595	0.7670271513	0.347318898	0	7.108385473	74.22026781
[Eubacterium] coprostanoligenes group_NA	K16329	0.5499866415	0.00003877314122	0.2246294261	0.000000003786589439	49.597856	24.03393463
UCG-005	K16329	0.548827603	0.0000000001389916284	0.2280518358	0.000000002776843127	48.35942702	17.82993446
UCG-010_NA	K10212	0.5460405974	0	0.3924867113	0	32.10467772	47.03121695
NK4A214 group	K13688	0.5429905648	0	0.4653616054	0	14.21729964	46.93141926
NK4A214 group	K07650	0.5418324441	0.000000001694929381	0.2339591116	0.000000001620989814	23.25378539	23.89766496
Oscillospira	K06296	0.5402239416	0.001066777849	0.3265477748	0	2.733477043	26.92420052
UCG-002	K16329	0.5387520039	0	0.3421091693	0	34.52344024	14.82143694
UCG-010_NA	K00091	0.5387373978	0.00000006750448319	0.2050193641	0.00000002187435287	67.27254477	48.23483743
UCG-010_NA	K09769	0.5338977299	0	0.2755587748	0	81.87250725	54.38642961
UBA1819	K06939	0.5289496151	0.00008181739099	0.3022177169	0	23.47953755	102.6137858
UCG-010_NA	K09128	0.5285631028	0	0.3553960105	0	45.9207283	48.18013703
[Eubacterium] coprostanoligenes group_NA	K00091	0.5284102583	0.000004834573855	0.1910103685	0.00000007481502532	62.90628749	26.78468083
UCG-002	K10212	0.525901191	0	0.549213822	0	11.7408997	15.9939412
UCG-002	K09769	0.5243681792	0	0.3600350978	0	59.85404375	17.8717415
NK4A214 group	K02566	0.5216280085	0	0.1726339188	0.0000003652929959	153.4244662	66.06748062
UBA1819	K12960	0.5210116619	0.000189635974	0.2215526393	0.00000000499903043	290.9795073	424.7778343
[Eubacterium] coprostanoligenes group_NA	K09769	0.5204657004	0.0000000278831449	0.3418869856	0	72.82845678	34.85132848
[Eubacterium] coprostanoligenes group_NA	K10212	0.5163707356	0.000001348826049	0.3164681622	0	29.46041249	24.29592156
UCG-005	K00091	0.5147513582	0	0.2847992795	0	56.20512546	24.08068609
UCG-002	K00091	0.5128810401	0.0000001328024587	0.2512305784	0.0000000003286476022	48.97203933	15.35008042
NK4A214 group	K16881	0.5126273981	0	0.3765390885	0	7.062672965	15.41810318
UCG-005	K10212	0.5115911595	0	0.2251536024	0.000000003611211081	31.91881425	15.08860964
UCG-002	K09128	0.511513208	0.0000000005138483299	0.3018150896	0	33.94385083	12.76418997
UCG-005	K09769	0.5096841375	0	0.3246226198	0	72.10820244	25.00396318
UBA1819	K01628	0.5084015593	0.008742941107	0.2373325954	0.00000000118999242	209.1371251	347.4427112
UCG-010_NA	K02566	0.5082809338	0	0.3119654125	0	149.0820294	95.73197724
NK4A214 group	K00335	0.508093369	0.0000007740615507	0.1586211499	0.000001200285544	237.8129139	69.7154622
UCG-010_NA	K07650	0.5075608374	0	0.3443026547	0	23.0397634	31.24890446
Faecalibacterium	K09065	-0.5073972328	0.00000001976918489	0.2250056964	0.000000003659868683	105.3645756	-4.844924326
NK4A214 group	K06928	0.5073620118	0.000000002030315216	0.215240817	0.000000008811158715	19.19509339	17.90141221
[Eubacterium] coprostanoligenes group_NA	K09128	0.5057237498	0.000003328621677	0.3039644883	0	42.55204477	25.63408426
NK4A214 group	K02057	0.5050755049	0.0000000003547608972	0.2005213107	0.00000003253109897	879.0644675	300.7620504
NK4A214 group	K12960	0.5049798272	0.00000008524842648	0.1787228203	0.0000002167218775	273.0387341	94.41149969
UCG-010_NA	K13688	0.5028120135	0	0.2878172344	0	22.46366396	39.78377001
NK4A214 group	K18011	0.5018778728	0.00009375649577	0.06459369004	0.002535306567	28.60303907	14.09369472
NK4A214 group	K01596	0.5001441469	0.0000000004652510372	0.2233538626	0.00000000424926567	52.15744704	39.65630087

## Sheet: KO.vs.clinic
Table S4D. Correlation analysis between KEGG functions and continuous clinical information performed by mixOmics sPLS-canonical.
x	y	r	spearman.pvalue	lm.r.squared	lm.pvalue	lm.intercept	lm.estimate
K14759	weight	-0.825420323711114	0.0846234651362303	0.0420385969845428	0.00350254481726735	70.53	-6.76931582560354
K16955	weight	-0.795539487712473	0.0425483578105475	0.0469231041646816	0.00201044476980253	70.593201944072	-3.80140515207287
K12309	weight	-0.750584716791789	0.0071518623368821	0.060579803033138	0.000428198510852843	71.5738010368021	-0.485055244772697
K14673	weight	-0.744989336113084	0.863201456403615	0.0295426394830594	0.0146952853930459	70.9905791584104	-0.58168177090828
K08104	weight	-0.741068376224007	0.557247063888171	0.0312379391867793	0.0120757911267631	70.6673517038523	-3.24530977657032
K06638	weight	-0.72317701536341	0.426980528215464	0.0401839189607216	0.0043268382351049	70.8902233043303	-2.14588113119331
K04047	sppbscore	-0.714716786129765	0.000264998394134624	0.0998183256983166	4.90373351995528E-06	11.5953356953651	-0.0109064127947575
K17218	sppbscore	-0.713667029346873	0.0447194725445854	0.0995974053122253	5.03004534211558E-06	11.0615660758554	-0.0800437101484168
K04618	weight	-0.692617474661925	0.967783851737275	0.0365527808743527	0.00655240914610786	71.3918854534501	-0.261371949543817
K14759	bmi	-0.678104716923682	0.0832304615404349	0.0408107577256591	0.00402838371289787	27.235	-2.2682154279945
K15725	sppbscore	-0.67098127156804	0.0187403358719808	0.0774980974060787	6.2925940130835E-05	10.9727218925727	-0.015325082914872
K17250	weight	-0.670913724366373	0.0831911761118929	0.0409505140283962	0.00396472391355264	71.4614447657525	-0.203200181423107
K00382	sppbscore	-0.650405305542855	0.00184014533229301	0.0723069123782335	0.000113449218039309	12.0819996740074	-0.00455809863122636
K16955	bmi	-0.636189344756074	0.0827374886648254	0.0409395012761688	0.00396970325838285	27.252170551941	-1.20753121517857
K12309	bmi	-0.63502649162366	0.0315870114697241	0.0489374512575453	0.00159981293075958	27.5491369168408	-0.148260086988304
K04047	sppb_gaitspeed	-0.62588995532635	3.577850411373E-05	0.0916546943436587	1.25195064123036E-05	3.93088680504319	-0.00420714669979663
K17218	sppb_gaitspeed	-0.622619826132681	0.00444052351975475	0.0832730581094573	3.26135897454208E-05	3.71002174159433	-0.0294638139665992
K14673	bmi	-0.608102520201527	0.825533380404367	0.0307473288446379	0.012780772950764	27.3967734152466	-0.201809126962758
K00700	sppbscore	0.607147481980475	4.91092477061627E-05	0.098038288512052	6.01828751814108E-06	5.73671612029029	0.00529947567526937
K15725	sppb_gaitspeed	-0.600529477648129	0.0110692123607651	0.0569950800485124	0.000642401454201331	3.6599664354434	-0.00529065576149197
K17218	sppb_sitstand	-0.596951228567727	0.317738806441003	0.0594395385737465	0.000487169867852549	3.42124474929353	-0.0299128695279684
K01337	sppbscore	-0.595397497673472	0.0517275131492882	0.0766379619149157	6.93870390873252E-05	11.1243160465356	-0.0519904521607095
K07118	sppbscore	-0.594138687409078	0.00429249525221063	0.114328119770048	9.1444886847179E-07	11.3567945574128	-0.0284778146838687
K04047	sppb_sitstand	-0.593753753844692	0.0150148525930863	0.0617348960097331	0.000375731686775391	3.63000882617985	-0.00414915171063485
K06638	bmi	-0.588384189644218	0.328721827337609	0.0356865971820592	0.0072363078866565	27.348010705903	-0.68771482505452
K04757	sppbscore	-0.585131344237572	0.00394484698969733	0.0840400001459571	2.98834698558484E-05	11.3593363173633	-0.036707864425836
K00382	sppb_gaitspeed	-0.582589465008446	0.000850305426908021	0.065997455826709	0.000231914696052022	4.11646596703082	-0.00175303632555399
K04047	sppb_balance	-0.580307979195374	0.000386980745685688	0.0596451589726328	0.000475965958625008	4.03444006414208	-0.00255011438432604
K00752	sppbscore	-0.579691487548843	0.00134973919410697	0.0821213939977495	3.71863736431635E-05	11.2428195496632	-0.0202102311678394
K17218	sppb_balance	-0.576075984552663	0.0221384655260523	0.0725703240292943	0.000110109507353363	3.93029958496759	-0.0206670266538491
K01807	sppbscore	-0.57552283101577	0.00939780945742823	0.0673365620671074	0.000199280578269371	11.4338791614873	-0.0159370071275607
K08104	bmi	-0.569515009582521	0.993360341622771	0.0242354547115608	0.0273269805664275	27.2702160800976	-0.972113238660994
K15725	sppb_balance	-0.560052669802975	0.0215890527934128	0.0534446989672572	0.000960113332850151	3.90204351181423	-0.00384950510790319
K06023	sppbscore	0.549708690833303	0.000205303404707824	0.0757039426273497	7.71535839585592E-05	8.14594376810794	0.00742932947129796
K18907	weight	-0.547723652982863	0.578897326948329	0.0309815142522755	0.0124391768473733	71.7544064617256	-0.204830671381984
K01571	sppbscore	0.53994329482723	0.000130022062191322	0.0869287729374733	2.14922556286824E-05	7.75674399962544	0.00615399128149901
K15725	sppb_sitstand	-0.537113408429694	0.0819878167307046	0.0539410638999949	0.000907650237817031	3.41071194531508	-0.00618492204547683
K17250	bmi	-0.536861759292552	0.463954743015257	0.0257927435414618	0.0227552893387295	27.4755199229142	-0.0548427827942526
K00382	sppb_balance	-0.530540120677966	0.00355485304769072	0.0593314856553639	0.000493162792886951	4.22329072924643	-0.0012489115778693
K19306	weight	-0.530269479598032	0.353448996001878	0.0376130645642748	0.00580353374267726	72.1736484063	-0.192209342197723
K04618	bmi	-0.528844380352506	0.434536318661425	0.0164104507843382	0.0699360459638674	27.4135088263976	-0.0595573440273359
K00382	sppb_sitstand	-0.527961784283023	0.0392890117942658	0.0360148303236842	0.00696902980033564	3.74224297773019	-0.00155615072780307
K01337	sppb_gaitspeed	-0.525201796861403	0.00631670486031955	0.0692635414585354	0.000160195727535167	3.74641890463819	-0.0198969943287012
K00700	sppb_gaitspeed	0.521197147835596	0.000124196582222286	0.0811356594864638	4.16037682462552E-05	1.7583665384878	0.00194077163483993
K07118	sppb_gaitspeed	-0.521104161979927	0.00117784124282884	0.103095313002748	3.36116484513596E-06	3.83489891056585	-0.010886370182637
K00752	sppb_gaitspeed	-0.518684293319253	0.000511408190541172	0.0783482527110273	5.71292078396809E-05	3.80257523970782	-0.00794678184132021
K19158	sppbscore	-0.516706188943434	0.0410067178874662	0.0762007467521789	7.2920488363477E-05	11.0498650015008	-0.000744495714397418
K04757	sppb_gaitspeed	-0.515848838519499	0.00504531105953708	0.0609154930429811	0.000412238010077751	3.79057696913027	-0.0125809514668602
K00700	sppb_balance	0.505888027980357	3.83382189800762E-05	0.0927436620134843	1.1051287032328E-05	2.39425587998222	0.00155909447553085
K00700	sppb_sitstand	0.505043077759309	0.00628792282857722	0.0483116836963261	0.00171744724888766	1.58409370182028	0.00179960956489858
K01807	sppb_gaitspeed	-0.502004362528759	0.000307748309995664	0.0681861734032614	0.000180995111846428	3.89220433547096	-0.00645599172217985
