# Supplementary material for: The Role of the Gut Microbiome in the Complex Network of Frailty Syndrome and Associated Comorbidities in Aging
Source: Aging Cell. 2026 Jan 10;25(2):e70365. doi: 10.1111/acel.70365 (PMC12790095; doi:10.1111/acel.70365)
Supplement: Supplementary file 12 — Table S5: Differential KEGG functions between FS and NFS in the resistome analysis. [file ACEL-25-e70365-s003.xlsx]

## Sheet: Sheet1
Table S5. Differential KEGG functions between FS and NFS in the resistome analysis.
KEGG Function ID	KEGG Description	p-value	adj. p-value	mean FS	mean NFS	log2FC (FS vs NFS)
K17836	penP; beta-lactamase class A	0.0000038	0.0013015	0.0492	0.0369	0.4372
K00984	aadA; streptomycin 3"-adenylyltransferase	0.0000363	0.0028809	0.0041	0.0023	0.8422
K16089	TC.FEV.OM2, cirA, cfrA, hmuR; outer membrane receptor for ferrienterochelin and colicins	0.0000188	0.0028809	0.1274	0.0962	0.4272
K18346	vanW; vancomycin resistance protein VanW	0.0000517	0.0031682	0.0134	0.0174	-0.3830
K18221	tetX; tetracycline 11a-monooxygenase, tetracycline resistance protein	0.0000663	0.0036471	0.0104	0.0047	1.2091
K03585	acrA, mexA, adeI, smeD, mtrC, cmeA; membrane fusion protein, multidrug efflux system	0.00016	0.00567	0.1259	0.1013	0.3355
K18138	acrB, mexB, adeJ, smeE, mtrD, cmeB; multidrug efflux pump	0.00024	0.00748	0.0539	0.0426	0.3635
K00561	ermC, ermA; 23S rRNA (adenine-N6)-dimethyltransferase	0.00055	0.01145	0.0223	0.0149	0.6345
K07667	kdpE; two-component system, OmpR family, KDP operon response regulator KdpE	0.00075	0.01373	0.0360	0.0415	-0.2053
K07258	dacC, dacA, dacD; serine-type D-Ala-D-Ala carboxypeptidase (penicillin-binding protein 5/6)	0.00084	0.01470	0.0853	0.0978	-0.1980
K00520	merA; mercuric reductase	0.00099	0.01620	0.0018	0.0030	-0.7101
K06147	ABCB-BAC; ATP-binding cassette, subfamily B, bacterial	0.00107	0.01654	0.5486	0.6284	-0.1959
K07260	vanY; zinc D-Ala-D-Ala carboxypeptidase	0.00199	0.02487	0.0236	0.0295	-0.3239
K03043	rpoB; DNA-directed RNA polymerase subunit beta	0.00252	0.02853	0.1152	0.1218	-0.7221
K02014	TC.FEV.OM; iron complex outermembrane recepter protein	0.00334	0.03483	0.2913	0.2435	0.2725
K03455	TC.KEF; monovalent cation:H+ antiporter-2, CPA2 family	0.00466	0.04327	0.0634	0.0558	0.1953
